# Supplementary material for: Molecular characterization and functional insights of secondary hair follicles across the cashmere growth cycle
Source: BMC Genomics. 2026 Apr 25;27:539. doi: 10.1186/s12864-026-12885-7 (PMC13262452; doi:10.1186/s12864-026-12885-7)
Supplement: Supplementary file 2 — Supplementary Material 2: Table S2. List of differentially expressed genes. [file 12864_2026_12885_MOESM2_ESM.xlsx]

## Sheet: Sheet1
Supplementary Table S2. List of differentially expressed genes.
Gene	GeneID	Gene.description
ZYX	102185146	zyxin
ZXDC	102178578	ZXD family zinc finger C
ZPR1	102183434	ZPR1 zinc finger
ZNRD1	102173899	zinc ribbon domain containing 1
ZHX1	102191816	zinc fingers and homeoboxes 1
LOC102173731	102173731	zinc finger X-linked protein ZXDB
ZKSCAN4	108633252	zinc finger with KRAB and SCAN domains 4
ZSWIM4	102174646	zinc finger SWIM-type containing 4
ZFR	102180700	zinc finger RNA binding protein
ZRANB1	102180372	zinc finger RANBP2-type containing 1
LOC102176953	102176953	zinc finger protein OZF
ZNF839	102182349	zinc finger protein 839
ZNF835	102188166	zinc finger protein 835
ZNF821	102177829	zinc finger protein 821
LOC102172654	102172654	zinc finger protein 805
ZNF800	102170581	zinc finger protein 800
ZNF782	102189952	zinc finger protein 782
ZNF750	102178661	zinc finger protein 750
ZNF746	102168693	zinc finger protein 746
ZNF740	100861109	zinc finger protein 740
ZNF706	102174951	zinc finger protein 706
ZNF70	102180526	zinc finger protein 70
ZNF7	102189882	zinc finger protein 7
ZNF691	102175083	zinc finger protein 691
LOC102172682	102172682	zinc finger protein 689
ZNF655	106501769	zinc finger protein 655
ZNF653	102168997	zinc finger protein 653
ZNF652	102190457	zinc finger protein 652
ZNF644	102171753	zinc finger protein 644
ZNF639	102191737	zinc finger protein 639
ZNF622	102191276	zinc finger protein 622
ZNF613	102174507	zinc finger protein 613
ZNF598	102169820	zinc finger protein 598
ZNF593	102181174	zinc finger protein 593
ZNF583	102190349	zinc finger protein 583
ZNF572	102187784	zinc finger protein 572
ZNF570	102173877	zinc finger protein 570
ZNF567	106503110	zinc finger protein 567
ZNF527	102174420	zinc finger protein 527
ZNF524	102172188	zinc finger protein 524
ZNF518A	102191672	zinc finger protein 518A
ZNF514	102173575	zinc finger protein 514
ZNF512B	106502767	zinc finger protein 512B
ZNF507	102184748	zinc finger protein 507
ZNF503	108634150	zinc finger protein 503
LOC106503164	106503164	zinc finger protein 471
ZNF446	102172572	zinc finger protein 446
ZNF444	108638126	zinc finger protein 444
ZNF428	106503133	zinc finger protein 428
LOC106501765	106501765	zinc finger protein 420
LOC102179804	102179804	zinc finger protein 416
ZNF408	106502916	zinc finger protein 408
ZNF395	102178726	zinc finger protein 395
ZNF385A	102176857	zinc finger protein 385A
ZNF362	102169235	zinc finger protein 362
ZNF358	106502305	zinc finger protein 358
ZNF354A	102169665	zinc finger protein 354A
LOC102168439	102168439	zinc finger protein 347-like
LOC102182379	102182379	zinc finger protein 33B
ZNF335	102191815	zinc finger protein 335
ZNF329	102170353	zinc finger protein 329
ZNF326	102172589	zinc finger protein 326
ZNF316	102174533	zinc finger protein 316
ZNF311	102170284	zinc finger protein 311
ZNF292	102188594	zinc finger protein 292
ZNF287	102186903	zinc finger protein 287
ZNF282	102191207	zinc finger protein 282
ZNF280D	102183695	zinc finger protein 280D
LOC102169045	102169045	zinc finger protein 28 homolog
ZNF276	102170902	zinc finger protein 276
ZNF250	102188516	zinc finger protein 250
ZNF248	102184877	zinc finger protein 248
ZNF219	102173939	zinc finger protein 219
ZNF212	102191490	zinc finger protein 212
ZNF207	102177464	zinc finger protein 207
ZNF205	102180365	zinc finger protein 205
LOC102176218	102176218	zinc finger protein 2 homolog
ZNF184	102173515	zinc finger protein 184
LOC102179511	102179511	zinc finger protein 160
LOC102182436	102182436	zinc finger protein 135
ZMYND19	102189689	zinc finger MYND-type containing 19
ZMYND11	102169488	zinc finger MYND-type containing 11
ZMYM6	102184114	zinc finger MYM-type containing 6
ZMYM4	102183124	zinc finger MYM-type containing 4
ZMYM1	102183656	zinc finger MYM-type containing 1
ZMAT5	102186894	zinc finger matrin-type 5
ZNHIT6	102187551	zinc finger HIT-type containing 6
ZNHIT3	102175156	zinc finger HIT-type containing 3
ZFYVE27	102175088	zinc finger FYVE-type containing 27
ZFYVE21	106503386	zinc finger FYVE-type containing 21
ZFYVE19	102178452	zinc finger FYVE-type containing 19
ZFYVE1	102181505	zinc finger FYVE-type containing 1
ZEB2	102190273	zinc finger E-box binding homeobox 2
ZDHHC2	102170582	zinc finger DHHC-type palmitoyltransferase 2
ZDHHC7	102187251	zinc finger DHHC-type containing 7
ZDHHC6	100861044	zinc finger DHHC-type containing 6
ZDHHC3	102182923	zinc finger DHHC-type containing 3
ZDHHC23	102187264	zinc finger DHHC-type containing 23
ZDHHC12	102179017	zinc finger DHHC-type containing 12
ZUFSP	102172445	zinc finger containing ubiquitin peptidase 1
ZCCHC7	102187134	zinc finger CCHC-type containing 7
ZCCHC24	102172513	zinc finger CCHC-type containing 24
ZCCHC10	102172259	zinc finger CCHC-type containing 10
ZC3H13	102180680	zinc finger CCCH-type containing 13
ZGPAT	102169310	zinc finger CCCH-type and G-patch domain containing
ZC2HC1A	102177542	zinc finger C2HC-type containing 1A
ZBED4	102180738	zinc finger BED-type containing 4
ZBED3	106502509	zinc finger BED-type containing 3
ZSCAN26	102172501	zinc finger and SCAN domain containing 26
ZSCAN25	102169545	zinc finger and SCAN domain containing 25
ZBTB7C	102182929	zinc finger and BTB domain containing 7C
ZBTB48	102179501	zinc finger and BTB domain containing 48
ZBTB42	108638500	zinc finger and BTB domain containing 42
ZBTB41	102171087	zinc finger and BTB domain containing 41
ZBTB38	102181901	zinc finger and BTB domain containing 38
ZBTB33	102188752	zinc finger and BTB domain containing 33
ZBTB25	102185658	zinc finger and BTB domain containing 25
ZBTB24	102184344	zinc finger and BTB domain containing 24
ZBTB22	102191382	zinc finger and BTB domain containing 22
ZBTB20	102174975	zinc finger and BTB domain containing 20
ZBTB17	102169983	zinc finger and BTB domain containing 17
ZBTB16	102178465	zinc finger and BTB domain containing 16
ZFAT	102191817	zinc finger and AT-hook domain containing
ZFAND6	102173129	zinc finger AN1-type containing 6
ZNRF2	102170112	zinc and ring finger 2
ZFP90	102169894	ZFP90 zinc finger protein
ZFP69	102185890	ZFP69 zinc finger protein
ZFP37	102169759	ZFP37 zinc finger protein
ZFP36L2	106502606	ZFP36 ring finger protein like 2
ZFP36	102183627	ZFP36 ring finger protein
YAF2	102185341	YY1 associated factor 2
YRDC	102189272	yrdC N6-threonylcarbamoyltransferase domain containing
YPEL5	102168549	yippee like 5
YIF1B	102175979	Yip1 interacting factor homolog B, membrane trafficking protein
YIPF7	102182113	Yip1 domain family member 7
YIPF5	102190319	Yip1 domain family member 5
YIPF2	102185554	Yip1 domain family member 2
YEATS4	102185634	YEATS domain containing 4
YAE1D1	102190197	YAE1 maturation factor of ABCE1
XYLB	102175995	xylulokinase
XYLT2	102188252	xylosyltransferase 2
XRCC3	106503384	X-ray repair cross complementing 3
XRCC2	102189460	X-ray repair cross complementing 2
XPA	102185834	XPA, DNA damage recognition and repair factor
XAB2	102175851	XPA binding protein 2
XPR1	102190059	xenotropic and polytropic retrovirus receptor 1
XCR1	102180440	X-C motif chemokine receptor 1
XBP1	102184460	X-box binding protein 1
WAC	102191629	WW domain containing adaptor with coiled-coil
WBP2	102171819	WW domain binding protein 2
WBP11	102170258	WW domain binding protein 11
WBP1	102173394	WW domain binding protein 1
WWC1	102170781	WW and C2 domain containing 1
WTIP	102191454	WT1 interacting protein
WRNIP1	102181176	WRN helicase interacting protein 1
WNT11	102175498	Wnt family member 11
WNT10A	102177945	Wnt family member 10A
WNK2	102191045	WNK lysine deficient protein kinase 2
WIPI2	102180716	WD repeat domain, phosphoinositide interacting 2
WDR91	102174626	WD repeat domain 91
WDR89	102183521	WD repeat domain 89
WDR83	102183139	WD repeat domain 83
WDR74	102187031	WD repeat domain 74
WDR7	102168877	WD repeat domain 7
WDR61	102182447	WD repeat domain 61
WDR6	102179819	WD repeat domain 6
WDR55	102179189	WD repeat domain 55
WDR46	102182840	WD repeat domain 46
WDR41	102173303	WD repeat domain 41
WDR4	102191380	WD repeat domain 4
WDR38	102183610	WD repeat domain 38
WDR37	102190705	WD repeat domain 37
WDR34	102190886	WD repeat domain 34
WDR13	102175379	WD repeat domain 13
WDR12	102175535	WD repeat domain 12
WDR1	102168438	WD repeat domain 1
WRAP73	102182815	WD repeat containing, antisense to TP73
WDPCP	102176430	WD repeat containing planar cell polarity effector
WRAP53	102169900	WD repeat containing antisense to TP53
WDFY2	102190426	WD repeat and FYVE domain containing 2
WDTC1	102186728	WD and tetratricopeptide repeats 1
C28H10orf54	102175186	V-set immunoregulatory receptor
LOC102171473	102171473	V-set and immunoglobulin domain-containing protein 8
VRK2	102191247	VRK serine/threonine kinase 2
VRK1	102177381	VRK serine/threonine kinase 1
VPS52	102190180	VPS52 subunit of GARP complex
VPS51	102170759	VPS51 subunit of GARP complex
VPS37B	102178006	VPS37B subunit of ESCRT-I
VPS26B	108633227	VPS26, retromer complex component B
DSCR3	108633169	VPS26 endosomal protein sorting factor C
VPS18	100861321	VPS18 core subunit of CORVET and HOPS complexes
VPS16	102185754	VPS16 core subunit of CORVET and HOPS complexes
VWC2	102174455	von Willebrand factor C domain containing 2
VWF	102191119	von Willebrand factor
VKORC1L1	102174084	vitamin K epoxide reductase complex subunit 1 like 1
VKORC1	102171296	vitamin K epoxide reductase complex subunit 1
VSNL1	102179016	visinin like 1
VIM	102182515	vimentin
VTI1B	102171343	vesicle transport through interaction with t-SNAREs 1B
VAMP8	102169766	vesicle associated membrane protein 8
VAX2	102188324	ventral anterior homeobox 2
VAV2	102176802	vav guanine nucleotide exchange factor 2
VASN	106501844	vasorin
VASH1	102191708	vasohibin 1
VEZF1	102182723	vascular endothelial zinc finger 1
VEGFA	100860957	vascular endothelial growth factor A
VARS	102179148	valyl-tRNA synthetase 1
VCP	102178357	valosin containing protein
VPS4A	102182624	vacuolar protein sorting 4 homolog A
VPS25	102189898	vacuolar protein sorting 25 homolog
VPS13A	102188854	vacuolar protein sorting 13 homolog A
UVSSA	102174021	UV stimulated scaffold protein A
UTP6	102180252	UTP6 small subunit processome component
DIEXF	102189979	UTP25 small subunit processor component
UTP23	102184076	UTP23 small subunit processome component
UTP18	102175514	UTP18 small subunit processome component
UTP11	102172406	UTP11 small subunit processome component
UROD	102186822	uroporphyrinogen decarboxylase
UST	102168453	uronyl 2-sulfotransferase
USF3	102185311	upstream transcription factor family member 3
LOC102181948	102181948	up-regulated during skeletal muscle growth protein 5
UPF1	102189849	UPF1 RNA helicase and ATPase
UNKL	102179255	unk like zinc finger
USE1	102176780	unconventional SNARE in the ER 1
LOC102187452	102187452	uncharacterized protein C2orf54
LOC102177994	102177994	uncharacterized protein C20orf24 homolog
LOC102170579	102170579	uncharacterized protein C10orf88
LOC102184370	102184370	uncharacterized LOC102184370
LOC102183655	102183655	uncharacterized LOC102183655
LOC102180894	102180894	uncharacterized LOC102180894
UNC93A	102175580	unc-93 homolog A
UNC50	102181307	unc-50 inner nuclear membrane RNA binding protein
UNC5B	102184034	unc-5 netrin receptor B
UNC5CL	102172497	unc-5 family C-terminal like
UNC45A	102170092	unc-45 myosin chaperone A
UNC119B	102179798	unc-119 lipid binding chaperone B
ULBP3	102171153	UL16 binding protein 3
UHRF1BP1L	102185813	UHRF1 binding protein 1 like
UFSP2	102178718	UFM1 specific peptidase 2
UFSP1	102179157	UFM1 specific peptidase 1 (inactive)
UFL1	102190322	UFM1 specific ligase 1
LOC106503782	106503782	UDP-N-acetylglucosamine transferase subunit ALG13 homolog
UAP1L1	102182884	UDP-N-acetylglucosamine pyrophosphorylase 1 like 1
LOC102173506	102173506	UDP-glucuronosyltransferase 3A1
LOC102168522	102168522	UDP-glucuronosyltransferase 2A1
LOC102190288	102190288	UDP-glucuronosyltransferase 1-1
B3GNT2	102172908	UDP-GlcNAc:betaGal beta-1,3-N-acetylglucosaminyltransferase 2
GALE	102181448	UDP-galactose-4-epimerase
UBXN8	100861098	UBX domain protein 8
UBXN6	102171509	UBX domain protein 6
UBXN2B	102188150	UBX domain protein 2B
UBXN2A	102172817	UBX domain protein 2A
UBXN1	102183667	UBX domain protein 1
LOC102180290	102180290	ubl carboxyl-terminal hydrolase 18
UFC1	102169436	ubiquitin-fold modifier conjugating enzyme 1
UBE4B	102171806	ubiquitination factor E4B
UBE4A	102191718	ubiquitination factor E4A
USPL1	102185097	ubiquitin specific peptidase like 1
USP8	102174573	ubiquitin specific peptidase 8
USP53	102190320	ubiquitin specific peptidase 53
USP33	102180367	ubiquitin specific peptidase 33
USP3	102170701	ubiquitin specific peptidase 3
USP28	102179685	ubiquitin specific peptidase 28
USP20	102182701	ubiquitin specific peptidase 20
USP19	102183646	ubiquitin specific peptidase 19
USP14	102191573	ubiquitin specific peptidase 14
USP1	102187448	ubiquitin specific peptidase 1
UFD1L	102189335	ubiquitin recognition factor in ER associated degradation 1
UBE3C	102170756	ubiquitin protein ligase E3C
UBR4	102171113	ubiquitin protein ligase E3 component n-recognin 4
UHRF1	102184421	ubiquitin like with PHD and ring finger domains 1
UBA5	102173421	ubiquitin like modifier activating enzyme 5
UIMC1	102182968	ubiquitin interaction motif containing 1
UBFD1	102184113	ubiquitin family domain containing 1
UBTD2	102188441	ubiquitin domain containing 2
UBE2V2	102175696	ubiquitin conjugating enzyme E2 V2
UBE2V1	102191352	ubiquitin conjugating enzyme E2 V1
UBE2T	102181493	ubiquitin conjugating enzyme E2 T
UBE2S	102183816	ubiquitin conjugating enzyme E2 S
UBE2O	102191553	ubiquitin conjugating enzyme E2 O
UBE2M	102183722	ubiquitin conjugating enzyme E2 M
UBE2L3	102187703	ubiquitin conjugating enzyme E2 L3
UBE2J2	102168931	ubiquitin conjugating enzyme E2 J2
UBE2J1	102175767	ubiquitin conjugating enzyme E2 J1
UBE2I	102190482	ubiquitin conjugating enzyme E2 I
UBE2G1	102181159	ubiquitin conjugating enzyme E2 G1
UBE2D4	102168669	ubiquitin conjugating enzyme E2 D4 (putative)
UBE2D3	102174917	ubiquitin conjugating enzyme E2 D3
UBE2D2	102171866	ubiquitin conjugating enzyme E2 D2
UBE2C	102180057	ubiquitin conjugating enzyme E2 C
UBE2B	102175571	ubiquitin conjugating enzyme E2 B
UBAP2L	102176088	ubiquitin associated protein 2 like
UBAP2	102168349	ubiquitin associated protein 2
UBAP1L	102168264	ubiquitin associated protein 1 like
UBA52	102168620	ubiquitin A-52 residue ribosomal protein fusion product 1
LOC106503742	106503742	ubiquinol-cytochrome-c reductase complex assembly factor 3
LOC102170832	102170832	ubiquinol-cytochrome-c reductase complex assembly factor 2
LOC102172278	102172278	ubiquinol-cytochrome-c reductase complex assembly factor 1
UBQLN2	102185079	ubiquilin 2
USB1	102173876	U6 snRNA biogenesis phosphodiesterase 1
U2SURP	102177101	U2 snRNP associated SURP domain containing
U2AF1	102185316	U2 small nuclear RNA auxiliary factor 1
YARS	102170371	tyrosyl-tRNA synthetase 1
TPST1	102187284	tyrosylprotein sulfotransferase 1
LOC106503984	106503984	tyrosyl-DNA phosphodiesterase 2
TDP1	102184066	tyrosyl-DNA phosphodiesterase 1
TNK2	102175249	tyrosine kinase non receptor 2
TH	102179849	tyrosine hydroxylase
YWHAH	102174417	tyrosine 3-monooxygenase/tryptophan 5-monooxygenase activation protein eta
YWHAE	102177369	tyrosine 3-monooxygenase/tryptophan 5-monooxygenase activation protein epsilon
TYRO3	102184909	TYRO3 protein tyrosine kinase
TYROBP	102175151	TYRO protein tyrosine kinase binding protein
TPCN2	102189285	two pore segment channel 2
TPCN1	102189785	two pore segment channel 1
TWF2	102173426	twinfilin actin binding protein 2
TWF1	102178982	twinfilin actin binding protein 1
TTYH3	102169153	tweety family member 3
TSG101	100861362	tumor susceptibility 101
TUSC3	102171951	tumor suppressor candidate 3
TSSC4	106503764	tumor suppressing subtransferable candidate 4
TPT1-2	102179679	tumor protein, translationally-controlled 1
TPRG1L	102183086	tumor protein p63 regulated 1 like
TPRG1	102168301	tumor protein p63 regulated 1
TP63	102190550	tumor protein p63
TP53I13	102171006	tumor protein p53 inducible protein 13
TP53	102169621	tumor protein p53
TFIP11	102186983	tuftelin interacting protein 11
TTLL5	102189314	tubulin tyrosine ligase like 5
TPGS2	102183559	tubulin polyglutamylase complex subunit 2
TUBGCP6	102183946	tubulin gamma complex associated protein 6
TUBGCP2	102183567	tubulin gamma complex associated protein 2
TBCD	102174429	tubulin folding cofactor D
TBCB	102172182	tubulin folding cofactor B
TBCA	102188860	tubulin folding cofactor A
C25H16orf59	102184110	tubulin epsilon and delta complex 2
TUBE1	102178909	tubulin epsilon 1
LOC102181148	102181148	tubulin beta-3 chain
LOC102172952	102172952	tubulin beta-2B chain
TUBB	102168953	tubulin beta class I
TUBB6	102178409	tubulin beta 6 class V
TUBB4B	102184900	tubulin beta 4B class IVb
TUBB2A	108633269	tubulin beta 2A class IIa
LOC102177846	102177846	tubulin alpha-4A chain
TUBA1C	108636002	tubulin alpha 1c
TUFM	102188278	Tu translation elongation factor, mitochondrial
TTK	102170423	TTK protein kinase
TSACC	102176001	TSSK6 activating cochaperone
TSR3	106503562	TSR3 ribosome maturation factor
TSPYL2	102184798	TSPY like 2
TSNARE1	102184142	t-SNARE domain containing 1
TSC22D3	102174369	TSC22 domain family member 3
TSFM	102169558	Ts translation elongation factor, mitochondrial
WARS2	102175915	tryptophanyl tRNA synthetase 2, mitochondrial
TRUB2	102173856	TruB pseudouridine synthase family member 2
TNNT1	102181232	troponin T1, slow skeletal type
TNNI3	100860775	troponin I3, cardiac type
TNNC2	100861317	troponin C2, fast skeletal type
TPM4	102180482	tropomyosin 4
TPM2	102178827	tropomyosin 2
TSEN54	102173782	tRNA splicing endonuclease subunit 54
TRMT61A	102174248	tRNA methyltransferase 61A
TRMT6	102174489	tRNA methyltransferase 6
TRMT5	102179289	tRNA methyltransferase 5
TRMT44	102179654	tRNA methyltransferase 44 homolog
TRMT2A	102169321	tRNA methyltransferase 2 homolog A
TRMT10B	102189951	tRNA methyltransferase 10B
TRMT1L	102175321	tRNA methyltransferase 1 like
TRMT1	102176952	tRNA methyltransferase 1
TRDMT1	102180682	tRNA aspartic acid methyltransferase 1
TRMU	102178891	tRNA 5-methylaminomethyl-2-thiouridylate methyltransferase
TRIM8	102181750	tripartite motif containing 8
TRIM65	102171278	tripartite motif containing 65
TRIM59	102173690	tripartite motif containing 59
TRIM47	102171548	tripartite motif containing 47
TRIM41	106502325	tripartite motif containing 41
TRIM4	102191577	tripartite motif containing 4
TRIM35	102183067	tripartite motif containing 35
TRIM33	102180642	tripartite motif containing 33
TRIM28	102173118	tripartite motif containing 28
TRIM25	102181625	tripartite motif containing 25
TRIM24	102170940	tripartite motif containing 24
TRIM21	102186786	tripartite motif containing 21
TRIM11	102183409	tripartite motif containing 11
TPI1	102168433	triosephosphate isomerase 1
TNRC18	102176491	trinucleotide repeat containing 18
TREM1	102189635	triggering receptor expressed on myeloid cells 1
TRIB1	102172644	tribbles pseudokinase 1
TMPRSS4	102189225	transmembrane serine protease 4
TMPRSS2	102180351	transmembrane serine protease 2
TMEFF1	108633218	transmembrane protein with EGF like and two follistatin like domains 1
TPRA1	102173082	transmembrane protein adipocyte associated 1
TMEM97	102190452	transmembrane protein 97
TMEM9	102176448	transmembrane protein 9
TMEM70	102170889	transmembrane protein 70
TMEM69	102179905	transmembrane protein 69
TMEM67	102188875	transmembrane protein 67
TMEM59	102175732	transmembrane protein 59
TMEM54	102182737	transmembrane protein 54
TMEM47	102171589	transmembrane protein 47
LOC102180153	102180153	transmembrane protein 45A
TMEM42	102183923	transmembrane protein 42
TMEM35A	102177505	transmembrane protein 35A
TMEM33	102180742	transmembrane protein 33
TMEM267	102175806	transmembrane protein 267
TMEM258	102177696	transmembrane protein 258
TMEM256	102190261	transmembrane protein 256
TMEM255B	102177172	transmembrane protein 255B
C11H9orf69	108637173	transmembrane protein 250
TMEM242	102178830	transmembrane protein 242
TMEM241	102191752	transmembrane protein 241
TMEM238	108638048	transmembrane protein 238
TMEM231	102175885	transmembrane protein 231
TMEM230	102171258	transmembrane protein 230
TMEM223	102173641	transmembrane protein 223
TMEM222	102178960	transmembrane protein 222
TMEM219	102189086	transmembrane protein 219
TMEM209	102181562	transmembrane protein 209
TMEM208	102181709	transmembrane protein 208
TMEM205	102187938	transmembrane protein 205
LOC102173207	102173207	transmembrane protein 189
TMEM185A	102179470	transmembrane protein 185A
TMEM184A	102187860	transmembrane protein 184A
TMEM18	102185746	transmembrane protein 18
TMEM175	102191029	transmembrane protein 175
TMEM170B	102187727	transmembrane protein 170B
TMEM164	102181934	transmembrane protein 164
TMEM160	106503141	transmembrane protein 160
TMEM159	102189085	transmembrane protein 159
LOC102178029	102178029	transmembrane protein 14C
TMEM147	102181068	transmembrane protein 147
TMEM134	100861128	transmembrane protein 134
TMEM132A	102189465	transmembrane protein 132A
TMEM129	102190126	transmembrane protein 129
TMEM128	102191689	transmembrane protein 128
TMEM125	106501981	transmembrane protein 125
TMEM106B	102174271	transmembrane protein 106B
TMEM101	102179700	transmembrane protein 101
TMEM100	102177089	transmembrane protein 100
TMED9	102188936	transmembrane p24 trafficking protein 9
TMED5	102189450	transmembrane p24 trafficking protein 5
TMED1	102184613	transmembrane p24 trafficking protein 1
TMTC3	102171033	transmembrane O-mannosyltransferase targeting cadherins 3
TMTC1	102185637	transmembrane O-mannosyltransferase targeting cadherins 1
TMC6	102188799	transmembrane channel like 6
TMBIM4	102178604	transmembrane BAX inhibitor motif containing 4
TMUB2	102180697	transmembrane and ubiquitin like domain containing 2
TMUB1	102178511	transmembrane and ubiquitin like domain containing 1
TMCO4	102168591	transmembrane and coiled-coil domains 4
TMCO3	102176338	transmembrane and coiled-coil domains 3
LOC102168731	102168731	transmembrane and coiled-coil domain-containing protein 5B
TM9SF4	102184260	transmembrane 9 superfamily member 4
TM7SF2	100861120	transmembrane 7 superfamily member 2
TM6SF2	102187853	transmembrane 6 superfamily member 2
TM4SF1	102171465	transmembrane 4 L six family member 1
TSPO	102191504	translocator protein
TRAM1	102169492	translocation associated membrane protein 1
TOMM7	102170480	translocase of outer mitochondrial membrane 7
TOMM6	102190181	translocase of outer mitochondrial membrane 6
TOMM40L	102189919	translocase of outer mitochondrial membrane 40 like
TOMM40	102172257	translocase of outer mitochondrial membrane 40
TOMM22	102182677	translocase of outer mitochondrial membrane 22
TOMM20	100861088	translocase of outer mitochondrial membrane 20
TIMM9	102169763	translocase of inner mitochondrial membrane 9
TIMM8A	106501894	translocase of inner mitochondrial membrane 8A
TIMM8B	102174859	translocase of inner mitochondrial membrane 8 homolog B
TIMM44	102173283	translocase of inner mitochondrial membrane 44
C7H19orf52	102190955	translocase of inner mitochondrial membrane 29
TIMM22	102175157	translocase of inner mitochondrial membrane 22
TIMM21	102190279	translocase of inner mitochondrial membrane 21
TIMM17A	102170315	translocase of inner mitochondrial membrane 17A
TIMM10B	106503055	translocase of inner mitochondrial membrane 10B
TIMM10	102171447	translocase of inner mitochondrial membrane 10
TSNAX	102190379	translin associated factor X
TMA16	102187113	translation machinery associated 16 homolog
TKT	102175812	transketolase
TRPM8	102191013	transient receptor potential cation channel subfamily M member 8
TGM1	102177982	transglutaminase 1
TAGLN2	102187637	transgelin 2
TAGLN	102185937	transgelin
TBRG4	102181265	transforming growth factor beta regulator 4
TGFBR3	102169722	transforming growth factor beta receptor 3
TGFBI	102182971	transforming growth factor beta induced
TGFB2	100861228	transforming growth factor beta 2
TACC3	102190407	transforming acidic coiled-coil containing protein 3
TACC1	102180564	transforming acidic coiled-coil containing protein 1
TBL3	102168960	transducin beta like 3
TBL1XR1	102170182	transducin beta like 1 X-linked receptor 1
TFAP2C	102178184	transcription factor AP-2 gamma
TFAP2E	102182189	transcription factor AP-2 epsilon
TFAP2B	102169532	transcription factor AP-2 beta
TFAP2A	102189361	transcription factor AP-2 alpha
TFAM	102187195	transcription factor A, mitochondrial
TCF7L2	102180102	transcription factor 7 like 2
TCF7L1	102187776	transcription factor 7 like 1
TCF7	102173736	transcription factor 7
TCF3	102168820	transcription factor 3
TCF25	102180874	transcription factor 25
TCF12	102182876	transcription factor 12
TCERG1	102169864	transcription elongation regulator 1
LOC102184409	102184409	transaldolase
TECR	102187120	trans-2,3-enoyl-CoA reductase
TRAPPC6A	102186715	trafficking protein particle complex 6A
TRAPPC5	102171236	trafficking protein particle complex 5
TRAPPC4	108633163	trafficking protein particle complex 4
TRAPPC1	102171460	trafficking protein particle complex 1
TFG	102181812	trafficking from ER to golgi regulator
TRAF3IP2	102180672	TRAF3 interacting protein 2
TANK	102185959	TRAF family member associated NFKB activator
TRABD	108636080	TraB domain containing
TPX2	102181315	TPX2 microtubule nucleation factor
TPD52L2	102178639	TPD52 like 2
TPD52L1	102181955	TPD52 like 1
TP53RK	102187355	TP53 regulating kinase
TIGAR	102169167	TP53 induced glycolysis regulatory phosphatase
TLK1	102189909	tousled like kinase 1
TOR3A	102182618	torsin family 3 member A
TOR1A	102173014	torsin family 1 member A
TOLLIP	102171325	toll interacting protein
TRADD	102180248	TNFRSF1A associated via death domain
TNIP2	102184610	TNFAIP3 interacting protein 2
TNFSF18	102179032	TNF superfamily member 18
TNFSF10	102173335	TNF superfamily member 10
TNFRSF6B	102169607	TNF receptor superfamily member 6b
TNFRSF1B	102191447	TNF receptor superfamily member 1B
TNFRSF13C	102189290	TNF receptor superfamily member 13C
TNFRSF12A	102177022	TNF receptor superfamily member 12A
TRAP1	102182932	TNF receptor associated protein 1
TRAF2	102184255	TNF receptor associated factor 2
TM2D3	102184097	TM2 domain containing 3
AES	102179756	TLE family member 5, transcriptional modulator
TCAP	100861162	titin-cap
TSTA3	102172736	tissue specific transplantation antigen P35B
TFPI2	102172351	tissue factor pathway inhibitor 2
TIRAP	102184789	TIR domain containing adaptor protein
TIGD6	108636349	tigger transposable element derived 6
TIGD5	102184355	tigger transposable element derived 5
TRIP6	102187099	thyroid hormone receptor interactor 6
TRIP13	102185871	thyroid hormone receptor interactor 13
TRIP11	102188359	thyroid hormone receptor interactor 11
TBATA	102171688	thymus, brain and testes associated
TK2	102174503	thymidine kinase 2
TK1	102188253	thymidine kinase 1
THSD1	102184350	thrombospondin type 1 domain containing 1
THBS4	102179675	thrombospondin 4
TARS2	102187362	threonyl-tRNA synthetase 2, mitochondrial
THNSL2	102186406	threonine synthase like 2
THOC7	102168397	THO complex 7
THOC6	102188727	THO complex 6
THOC3	102186123	THO complex 3
TSTD1	102175173	thiosulfate sulfurtransferase like domain containing 1
TST	102177312	thiosulfate sulfurtransferase
TMX4	102180234	thioredoxin related transmembrane protein 4
TXNRD2	102191546	thioredoxin reductase 2
TXNRD1	102182855	thioredoxin reductase 1
TXNL4B	102176635	thioredoxin like 4B
TXNL4A	100861400	thioredoxin like 4A
TXNDC5	102191195	thioredoxin domain containing 5
TXNDC17	102191830	thioredoxin domain containing 17
TPMT	100860988	thiopurine S-methyltransferase
THEM4	102190188	thioesterase superfamily member 4
THAP7	106503937	THAP domain containing 7
THAP6	102182394	THAP domain containing 6
THAP5	102187738	THAP domain containing 5
THAP4	102190576	THAP domain containing 4
THAP3	102179220	THAP domain containing 3
THAP2	102173067	THAP domain containing 2
THAP11	102187975	THAP domain containing 11
TAB3	102169658	TGF-beta activated kinase 1 (MAP3K7) binding protein 3
TAB2	102187405	TGF-beta activated kinase 1 (MAP3K7) binding protein 2
TAB1	102185161	TGF-beta activated kinase 1 (MAP3K7) binding protein 1
TGIF1	102175820	TGFB induced factor homeobox 1
TTC9C	100860968	tetratricopeptide repeat domain 9C
TTC7A	102171884	tetratricopeptide repeat domain 7A
TTC5	102181041	tetratricopeptide repeat domain 5
TTC4	102173148	tetratricopeptide repeat domain 4
TTC33	102181813	tetratricopeptide repeat domain 33
TSPAN9	102169743	tetraspanin 9
TSPAN6	102169264	tetraspanin 6
TSPAN4	102178987	tetraspanin 4
TSPAN31	102171035	tetraspanin 31
TSPAN17	102181770	tetraspanin 17
TSPAN15	102190200	tetraspanin 15
TET2	102191595	tet methylcytosine dioxygenase 2
TET1	102186373	tet methylcytosine dioxygenase 1
LOC102189209	102189209	testis-expressed sequence 10 protein
TEX9	102184627	testis expressed 9
ZCCHC11	102184303	terminal uridylyl transferase 4
FAM46C	102178682	terminal nucleotidyltransferase 5C
FAM46B	102179528	terminal nucleotidyltransferase 5B
PAPD4	102176885	terminal nucleotidyltransferase 2
TNS4	102189708	tensin 4
TEN1	102189990	TEN1 subunit of CST complex
TERF2	102183448	telomeric repeat binding factor 2
TEP1	102179567	telomerase associated protein 1
TEF	102189656	TEF transcription factor, PAR bZIP family member
TCTN1	102178756	tectonic family member 1
TEC	102188484	tec protein tyrosine kinase
TCP11L1	102188429	t-complex 11 like 1
TFPT	102172889	TCF3 fusion partner
TBX15	102176751	T-box transcription factor 15
TBC1D22A	102179746	TBC1 domain family member 22A
TBC1D20	102180948	TBC1 domain family member 20
TBC1D2	102171975	TBC1 domain family member 2
TBC1D10B	102191012	TBC1 domain family member 10B
TBC1D10A	102168286	TBC1 domain family member 10A
TBCK	102189468	TBC1 domain containing kinase
TLDC2	102180235	TBC/LysM-associated domain containing 2
TXLNA	102190084	taxilin alpha
TAF1C	102181707	TATA-box binding protein associated factor, RNA polymerase I subunit C
TAF9B	102185255	TATA-box binding protein associated factor 9b
TAF8	102191191	TATA-box binding protein associated factor 8
TAF6L	102173369	TATA-box binding protein associated factor 6 like
TAF13	102173251	TATA-box binding protein associated factor 13
TAF11	102173242	TATA-box binding protein associated factor 11
TASP1	102184819	taspase 1
TOE1	102184217	target of EGR1, exonuclease
TARBP2	102170489	TARBP2 subunit of RISC loading complex
TPRN	102178084	taperin
TAOK3	102182995	TAO kinase 3
TAOK2	102188644	TAO kinase 2
TAOK1	102170354	TAO kinase 1
TNKS1BP1	102179688	tankyrase 1 binding protein 1
TBK1	102181474	TANK binding kinase 1
TC2N	102187628	tandem C2 domains, nuclear
STX6	102184547	syntaxin 6
STX5	102186465	syntaxin 5
STX10	102175756	syntaxin 10
SYBU	102186228	syntabulin
SYNM	102181539	synemin
SDC1	102185011	syndecan 1
SYTL1	102178677	synaptotagmin like 1
SNAP29	102175477	synaptosome associated protein 29
SNAP23	102191619	synaptosome associated protein 23
SYNPO2	102169568	synaptopodin 2
SYPL1	102172409	synaptophysin like 1
SYNGR2	102180964	synaptogyrin 2
SYNGR1	102184889	synaptogyrin 1
SYF2	102183649	SYF2 pre-mRNA splicing factor
SWSAP1	102189299	SWIM-type zinc finger 7 associated protein 1
SMARCAD1	102190392	SWI/SNF-related, matrix-associated actin-dependent regulator of chromatin, subfamily a, containing DEAD/H box 1
SMARCE1	102190259	SWI/SNF related, matrix associated, actin dependent regulator of chromatin, subfamily e, member 1
SMARCD2	102176359	SWI/SNF related, matrix associated, actin dependent regulator of chromatin, subfamily d, member 2
SMARCA1	102173271	SWI/SNF related, matrix associated, actin dependent regulator of chromatin, subfamily a, member 1
SVOPL	102176018	SVOP like
SUZ12	102179978	SUZ12 polycomb repressive complex 2 subunit
LOC102169972	102169972	surfeit locus protein 1
SURF6	102173754	surfeit 6
SURF4	102170434	surfeit 4
SFTPB	102168641	surfactant protein B
LOC102186858	102186858	suppressor of SWI4 1 homolog
SOCS2	102178979	suppressor of cytokine signaling 2
SCAI	102187056	suppressor of cancer cell invasion
SAPCD2	106502681	suppressor APC domain containing 2
ST7L	102174452	suppression of tumorigenicity 7 like
ST7	102180562	suppression of tumorigenicity 7
SENP6	102188944	SUMO specific peptidase 6
SENP1	102185632	SUMO specific peptidase 1
SRXN1	102180685	sulfiredoxin 1
SUMF1	102188808	sulfatase modifying factor 1
SDHD	100860881	succinate dehydrogenase complex subunit D
SDHC	102189176	succinate dehydrogenase complex subunit C
SDHA	102183107	succinate dehydrogenase complex flavoprotein subunit A
SDHAF2	100861111	succinate dehydrogenase complex assembly factor 2
SUB1	102180427	SUB1 regulator of transcription
STUM	102185388	stum, mechanosensory transduction mediator homolog
SSRP1	102179967	structure specific recognition protein 1
SMC6	102178548	structural maintenance of chromosomes 6
SMC5	102187950	structural maintenance of chromosomes 5
SMC4	102180158	structural maintenance of chromosomes 4
SMC2	102177893	structural maintenance of chromosomes 2
SDF4	100860787	stromal cell derived factor 4
SDF2L1	102186895	stromal cell derived factor 2 like 1
SDF2	102189240	stromal cell derived factor 2
STRIP1	102187729	striatin interacting protein 1
STRN4	102176256	striatin 4
SPEG	102180356	striated muscle enriched protein kinase
STIP1	102188564	stress induced phosphoprotein 1
SERP1	108636106	stress associated endoplasmic reticulum protein 1
SBNO2	102187942	strawberry notch homolog 2
LOC102171745	102171745	store-operated calcium entry regulator STIMATE
SARAF	102177772	store-operated calcium entry associated regulatory factor
STON1	102174577	stonin 1
STOML2	102175210	stomatin like 2
STUB1	102173988	STIP1 homology and U-box containing protein 1
TMEM173	102171058	stimulator of interferon response cGAMP interactor 1
SC5D	102180515	sterol-C5-desaturase
SREBF2	102189018	sterol regulatory element binding transcription factor 2
SCP2	102182369	sterol carrier protein 2
LOC102177672	102177672	sterol 26-hydroxylase, mitochondrial
SRA1	102176229	steroid receptor RNA activator 1
SRD5A3	102180581	steroid 5 alpha-reductase 3
SAMD8	102168888	sterile alpha motif domain containing 8
SAMD12	102182326	sterile alpha motif domain containing 12
SAMD11	102169689	sterile alpha motif domain containing 11
SCD	100860763	stearoyl-CoA desaturase
STEAP4	102176935	STEAP4 metalloreductase
STEAP1	102177954	STEAP family member 1
STAU2	102181057	staufen double-stranded RNA binding protein 2
STMN2	102177815	stathmin 2
STMN1	102173139	stathmin 1
STBD1	102184893	starch binding domain 1
STARD7	102176131	StAR related lipid transfer domain containing 7
STARD5	102176921	StAR related lipid transfer domain containing 5
STARD10	102179793	StAR related lipid transfer domain containing 10
SND1	102172121	staphylococcal nuclease and tudor domain containing 1
SNN	102168315	stannin
ST6GALNAC6	102169879	ST6 N-acetylgalactosaminide alpha-2,6-sialyltransferase 6
ST3GAL4	102191019	ST3 beta-galactoside alpha-2,3-sialyltransferase 4
ST3GAL2	102174236	ST3 beta-galactoside alpha-2,3-sialyltransferase 2
SS18L2	102170002	SS18 like 2
SSNA1	102180944	SS nuclear autoantigen 1
SOX9	106503295	SRY-box transcription factor 9
SCAF8	106502488	SR-related CTD associated factor 8
SCAF4	102169904	SR-related CTD associated factor 4
SCAF1	102184652	SR-related CTD associated factor 1
SRPRB	102171926	SRP receptor subunit beta
SREK1IP1	102173124	SREK1 interacting protein 1
SRMS	102170159	src-related kinase lacking C-terminal regulatory tyrosine and N-terminal myristylation sites
SLA	102181517	Src like adaptor
SHF	102179288	Src homology 2 domain containing F
SLIRP	102173011	SRA stem-loop interacting RNA binding protein
SUPT5H	102184365	SPT5 homolog, DSIF elongation factor subunit
SUPT20H	102174313	SPT20 homolog, SAGA complex component
SPRYD3	102180730	SPRY domain containing 3
SPRY2	102188779	sprouty RTK signaling antagonist 2
SPRED2	102180602	sprouty related EVH1 domain containing 2
SPOUT1	102179490	SPOUT domain containing methyltransferase 1
SPON2	108636248	spondin 2
SREK1	102190549	splicing regulatory glutamic acid and lysine rich protein 1
SFPQ	102169247	splicing factor proline and glutamine rich
SF3B6	102172272	splicing factor 3b subunit 6
SF3B5	102182507	splicing factor 3b subunit 5
SF3B4	102170653	splicing factor 3b subunit 4
SART3	102184181	spliceosome associated factor 3, U4/U6 recycling protein
SART1	102175470	spliceosome associated factor 1, recruiter of U4/U6.U5 tri-snRNP
LOC102177175	102177175	spleen trypsin inhibitor I
SPSB3	102190782	splA/ryanodine receptor domain and SOCS box containing 3
SPDL1	102183456	spindle apparatus coiled-coil protein 1
SPICE1	102184376	spindle and centriole associated protein 1
S1PR5	108636398	sphingosine-1-phosphate receptor 5
S1PR1	102172679	sphingosine-1-phosphate receptor 1
SGPP2	102183470	sphingosine-1-phosphate phosphatase 2
SPHK1	102168201	sphingosine kinase 1
SMPDL3B	102183739	sphingomyelin phosphodiesterase acid like 3B
SMPD4	102169580	sphingomyelin phosphodiesterase 4
SMPD2	102186017	sphingomyelin phosphodiesterase 2
SMPD1	102179963	sphingomyelin phosphodiesterase 1
SPNS2	102181430	sphingolipid transporter 2
SPNS1	102179621	sphingolipid transporter 1 (putative)
SKP1	108633185	S-phase kinase associated protein 1
SCAPER	102187001	S-phase cyclin A associated protein in the ER
SPG7	102168935	SPG7 matrix AAA peptidase subunit, paraplegin
SPG21	102181782	SPG21 abhydrolase domain containing, maspardin
SMS	102190676	spermine synthase
SMOX	102176898	spermine oxidase
SAT2	102169129	spermidine/spermine N1-acetyltransferase family member 2
SAT1	100860804	spermidine/spermine N1-acetyltransferase 1
SPATS2L	102186063	spermatogenesis associated serine rich 2 like
SPATA9	102182305	spermatogenesis associated 9
SPATA6	102171481	spermatogenesis associated 6
SPATA5L1	102178734	spermatogenesis associated 5 like 1
SPATA18	102169570	spermatogenesis associated 18
STPG1	102177944	sperm tail PG-rich repeat containing 1
SPAG8	102181596	sperm associated antigen 8
SPAG7	102174424	sperm associated antigen 7
SPECC1L	102184082	sperm antigen with calponin homology and coiled-coil domains 1 like
SPDYA	102170057	speedy/RINGO cell cycle regulator family member A
SYNE3	102175622	spectrin repeat containing nuclear envelope family member 3
SPTBN2	102179357	spectrin beta, non-erythrocytic 2
SPTAN1	102176892	spectrin alpha, non-erythrocytic 1
SPC24	102186856	SPC24 component of NDC80 kinetochore complex
SMOC1	102178363	SPARC related modular calcium binding 1
SPARCL1	102187753	SPARC like 1
SP6	102171818	Sp6 transcription factor
SP4	102177303	Sp4 transcription factor
SP110	102174608	SP110 nuclear body protein
SOS2	102184154	SOS Ras/Rho guanine nucleotide exchange factor 2
SOS1	102185660	SOS Ras/Rac guanine nucleotide exchange factor 1
SNX21	102190973	sorting nexin family member 21
SNX8	102170017	sorting nexin 8
SNX33	102189523	sorting nexin 33
SNX29	102175264	sorting nexin 29
SNX17	102177723	sorting nexin 17
SNX16	102174761	sorting nexin 16
SNX15	100861118	sorting nexin 15
SNX12	102171045	sorting nexin 12
SNX11	102169901	sorting nexin 11
SORBS2	102181361	sorbin and SH3 domain containing 2
SORBS1	102187289	sorbin and SH3 domain containing 1
SLC9A4	102189132	solute carrier family 9 member A4
SLC9A2	102180600	solute carrier family 9 member A2
SLC8B1	102190446	solute carrier family 8 member B1
SLC7A6OS	102168851	solute carrier family 7 member 6 opposite strand
SLC7A5	102186985	solute carrier family 7 member 5
SLC7A2	102170023	solute carrier family 7 member 2
SLC7A1	102187237	solute carrier family 7 member 1
PQLC3	102187498	solute carrier family 66 member 3
PQLC1	102187638	solute carrier family 66 member 2
SLC6A6	102170561	solute carrier family 6 member 6
SLC6A14	102189561	solute carrier family 6 member 14
SLC52A2	102168746	solute carrier family 52 member 2
SLC5A8	102186667	solute carrier family 5 member 8
SLC5A1	102174685	solute carrier family 5 member 1
MFSD7	102168247	solute carrier family 49 member 3
SLC48A1	102187028	solute carrier family 48 member 1
SLC47A1	102190068	solute carrier family 47 member 1
SLC44A2	102189576	solute carrier family 44 member 2
SLC43A2	102175438	solute carrier family 43 member 2
SLC41A3	102178864	solute carrier family 41 member 3
SLC40A1	102182451	solute carrier family 40 member 1
SLC39A3	100860948	solute carrier family 39 member 3
SLC39A14	102174119	solute carrier family 39 member 14
SLC39A13	100860949	solute carrier family 39 member 13
SLC39A11	102191650	solute carrier family 39 member 11
SLC39A1	100861316	solute carrier family 39 member 1
SLC38A6	102179570	solute carrier family 38 member 6
SLC38A4	102190298	solute carrier family 38 member 4
SLC38A10	102183544	solute carrier family 38 member 10
SLC38A1	102191403	solute carrier family 38 member 1
SLC37A3	102173259	solute carrier family 37 member 3
SLC35G1	102184584	solute carrier family 35 member G1
SLC35F6	102186773	solute carrier family 35 member F6
SLC35F5	102174251	solute carrier family 35 member F5
SLC35F2	102172083	solute carrier family 35 member F2
SLC35E3	102174002	solute carrier family 35 member E3
SLC35C2	102184073	solute carrier family 35 member C2
SLC35A2	102173275	solute carrier family 35 member A2
SLC30A6	102188680	solute carrier family 30 member 6
SLC3A2	102187568	solute carrier family 3 member 2
SLC27A4	102190047	solute carrier family 27 member 4
SLC27A3	102181455	solute carrier family 27 member 3
SLC25A5	102173075	solute carrier family 25 member 5
SLC25A43	102172796	solute carrier family 25 member 43
SLC25A4	100861351	solute carrier family 25 member 4
SLC25A33	102178095	solute carrier family 25 member 33
SLC25A3	102187745	solute carrier family 25 member 3
SLC25A20	102186811	solute carrier family 25 member 20
SLC25A1	102188525	solute carrier family 25 member 1
SLC24A5	102182043	solute carrier family 24 member 5
SLC23A2	102170797	solute carrier family 23 member 2
LOC102175184	102175184	solute carrier family 23 member 1
SLC22A23	102178125	solute carrier family 22 member 23
SLC2A12	102176327	solute carrier family 2 member 12
SLC18B1	102174028	solute carrier family 18 member B1
SLC18A2	102187453	solute carrier family 18 member A2
SLC16A6	102179811	solute carrier family 16 member 6
SLC16A14	102172496	solute carrier family 16 member 14
SLC13A5	102191079	solute carrier family 13 member 5
SLC12A9	102187368	solute carrier family 12 member 9
SLC12A7	102186160	solute carrier family 12 member 7
SLC10A7	102175322	solute carrier family 10 member 7
SLC10A6	102185257	solute carrier family 10 member 6
SLC1A7	102181258	solute carrier family 1 member 7
SLC1A5	102176550	solute carrier family 1 member 5
SLC1A4	102179486	solute carrier family 1 member 4
SLC1A1	102176416	solute carrier family 1 member 1
LOC108633809	108633809	sodium/potassium-transporting ATPase subunit beta-3
SCNN1G	102169542	sodium channel epithelial 1 gamma subunit
SNUPN	102189801	snurportin 1
SNF8	102191370	SNF8 subunit of ESCRT-II
SMO	102171572	smoothened, frizzled class receptor
SMTN	102170811	smoothelin
SMG6	102180253	SMG6 nonsense mediated mRNA decay factor
SMG5	102174524	SMG5 nonsense mediated mRNA decay factor
SUMO3	102189997	small ubiquitin like modifier 3
SUMO2	102174875	small ubiquitin like modifier 2
SSB	102168777	small RNA binding exonuclease protection factor La
SPRR4	106504023	small proline rich protein 4
SNAPC4	102171253	small nuclear RNA activating complex polypeptide 4
SNRNP40	102171935	small nuclear ribonucleoprotein U5 subunit 40
SNRNP27	102188143	small nuclear ribonucleoprotein U4/U6.U5 subunit 27
SNRNP35	102182817	small nuclear ribonucleoprotein U11/U12 subunit 35
SNRPB	102173400	small nuclear ribonucleoprotein polypeptides B and B1
SNRPE	100861346	small nuclear ribonucleoprotein polypeptide E
SNRPA1	102184951	small nuclear ribonucleoprotein polypeptide A'
SNRPA	102190063	small nuclear ribonucleoprotein polypeptide A
SNRPD3	102178847	small nuclear ribonucleoprotein D3 polypeptide
SNRPD1	102191007	small nuclear ribonucleoprotein D1 polypeptide
SMIM4	102181547	small integral membrane protein 4
SMIM15	102181237	small integral membrane protein 15
SGSM3	102186567	small G protein signaling modulator 3
SGSM2	102177370	small G protein signaling modulator 2
SERF2	100860778	small EDRK-rich factor 2
LOC102176364	102176364	small EDRK-rich factor 1
SMURF2	102173331	SMAD specific E3 ubiquitin protein ligase 2
SMAD7	102190008	SMAD family member 7
SMAD6	102169389	SMAD family member 6
SMAD4	100861019	SMAD family member 4
SLX1A	102184864	SLX1 homolog A, structure-specific endonuclease subunit
SRGAP2	102174862	SLIT-ROBO Rho GTPase activating protein 2
SLITRK6	102168274	SLIT and NTRK like family member 6
SSH3	102181007	slingshot protein phosphatase 3
SLC9A3R1	106503247	SLC9A3 regulator 1
SLAMF6	102181738	SLAM family member 6
SLAIN2	102189565	SLAIN motif family member 2
LOC102179937	102179937	SLA class II histocompatibility antigen, DQ haplotype D alpha chain
SKIV2L	102178026	Ski2 like RNA helicase
SKIL	102178016	SKI like proto-oncogene
SIVA1	108638499	SIVA1 apoptosis inducing factor
SIRT7	102168297	sirtuin 7
SIRT5	100860989	sirtuin 5
SMUG1	102189462	single-strand-selective monofunctional uracil-DNA glycosylase 1
SMCO3	108636045	single-pass membrane protein with coiled-coil domains 3
SMDT1	102171695	single-pass membrane protein with aspartate rich tail 1
SSBP4	102191787	single stranded DNA binding protein 4
SSBP2	102172439	single stranded DNA binding protein 2
SSBP1	102176939	single stranded DNA binding protein 1
SIGIRR	102180109	single Ig and TIR domain containing
SAP130	102172576	Sin3A associated protein 130
SIL1	102190218	SIL1 nucleotide exchange factor
STAM	102180945	signal transducing adaptor molecule
SSR4	102191120	signal sequence receptor subunit 4
SRP9	102188242	signal recognition particle 9
SRP72	102177423	signal recognition particle 72
SRP19	102183875	signal recognition particle 19
SRP14	102175299	signal recognition particle 14
SPPL2B	102184242	signal peptide peptidase like 2B
SPCS2	102170166	signal peptidase complex subunit 2
SIPA1L3	102177831	signal induced proliferation associated 1 like 3
SFXN5	102186969	sideroflexin 5
LOC102184990	102184990	sialic acid-binding Ig-like lectin 5
SIGLEC10	102182495	sialic acid binding Ig like lectin 10
SIAH2	102181995	siah E3 ubiquitin protein ligase 2
SGO2	102187354	shugoshin 2
SHROOM2	108634335	shroom family member 2
LOC102186976	102186976	short-chain dehydrogenase/reductase family 16C member 6
SCOC	102182993	short coiled-coil protein
SDR9C7	102184503	short chain dehydrogenase/reductase family 9C member 7
SHTN1	102186828	shootin 1
SHOC2	102174087	SHOC2 leucine rich repeat scaffold protein
SHC2	102169956	SHC adaptor protein 2
SHARPIN	102169684	SHANK associated RH domain interactor
LOC108634607	108634607	SH3 domain-containing kinase-binding protein 1
SH3GLB2	102168642	SH3 domain containing GRB2 like, endophilin B2
SH3D19	102189508	SH3 domain containing 19
SH3BP5	102181634	SH3 domain binding protein 5
SH3BP2	102184329	SH3 domain binding protein 2
SH3BGRL3	106503508	SH3 domain binding glutamate rich protein like 3
SH3BGRL	102181280	SH3 domain binding glutamate rich protein like
SH3BP5L	102180121	SH3 binding domain protein 5 like
SHB	102183872	SH2 domain containing adaptor protein B
SH2D5	102190004	SH2 domain containing 5
SUGT1	102172911	SGT1 homolog, MIS12 kinetochore complex assembly cochaperone
SETD2	102183113	SET domain containing 2, histone lysine methyltransferase
SETBP1	102180714	SET binding protein 1
SMYD4	102179514	SET and MYND domain containing 4
SGK1	102176607	serum/glucocorticoid regulated kinase 1
SRFBP1	102169752	serum response factor binding protein 1
S-LZ	100860864	serum lysozyme
LOC102168428	102168428	serum amyloid A protein
SERTAD1	102188968	SERTA domain containing 1
SERPING1	102181884	serpin family G member 1
SERPINB1	102179337	serpin family B member 1
LOC108637886	108637886	serine/threonine-protein phosphatase 2A catalytic subunit beta isoform
LOC102172279	102172279	serine/threonine-protein kinase Sgk3
STYX	102180228	serine/threonine/tyrosine interacting protein
STRAP	108636037	serine/threonine kinase receptor associated protein
STK40	102177397	serine/threonine kinase 40
STK3	102191439	serine/threonine kinase 3
STK26	102180382	serine/threonine kinase 26
STK25	102190290	serine/threonine kinase 25
STK19	102175256	serine/threonine kinase 19
STK11	102188214	serine/threonine kinase 11
SRR	102180962	serine racemase
PRSS53	102177949	serine protease 53
PRSS27	102174527	serine protease 27
PRSS22	102174794	serine protease 22
SPINT2	102175430	serine peptidase inhibitor, Kunitz type 2
SPINT1	102172450	serine peptidase inhibitor, Kunitz type 1
SPINK7	102176956	serine peptidase inhibitor, Kazal type 7 (putative)
SPINK4	102189035	serine peptidase inhibitor, Kazal type 4
SPTSSB	102171103	serine palmitoyltransferase small subunit B
SPTSSA	108638527	serine palmitoyltransferase small subunit A
SHMT1	102168386	serine hydroxymethyltransferase 1
SRSF5	102176537	serine and arginine rich splicing factor 5
SRSF4	102176083	serine and arginine rich splicing factor 4
SRSF12	102176798	serine and arginine rich splicing factor 12
SRRM1	102175909	serine and arginine repetitive matrix 1
SQSTM1	102172251	sequestosome 1
SEPT7	102190377	septin 7
SEPT6	102175009	septin 6
SEPT4	102186627	septin 4
LOC102174032	102174032	sentrin-specific protease 8
SEMA5A	102170636	semaphorin 5A
SEMA4C	102175861	semaphorin 4C
SEMA4B	102186908	semaphorin 4B
SEMA3F	102174785	semaphorin 3F
SEMA3B	102173510	semaphorin 3B
SEPW1	102180529	selenoprotein W
VIMP	102179048	selenoprotein S
LOC102183674	102183674	selenoprotein O
SEPN1	102182271	selenoprotein N
SEPHS2	102171566	selenophosphate synthetase 2
SELENBP1	102171290	selenium binding protein 1
SHPK	102186993	sedoheptulokinase
SCAMP5	102191182	secretory carrier membrane protein 5
SCAMP4	102180218	secretory carrier membrane protein 4
SCAMP3	102188100	secretory carrier membrane protein 3
LOC102180194	102180194	secretoglobin family 1D member
SAR1B	102176037	secretion associated Ras related GTPase 1B
SFRP5	102173712	secreted frizzled related protein 5
SEC62	102180702	SEC62 homolog, preprotein translocation factor
SEC61G	102171662	SEC61 translocon gamma subunit
SEC61B	102173297	SEC61 translocon beta subunit
SEC61A2	102173946	SEC61 translocon alpha 2 subunit
SEC31A	102175381	SEC31 homolog A, COPII coat complex component
SEC24D	102170126	SEC24 homolog D, COPII coat complex component
SEC24C	100861084	SEC24 homolog C, COPII coat complex component
SEC24B	102171587	SEC24 homolog B, COPII coat complex component
SEC24A	102176523	SEC24 homolog A, COPII coat complex component
SEC23A	102186635	Sec23 homolog A, coat complex II component
SEC22C	102169527	SEC22 homolog C, vesicle trafficking protein
SEC16A	102172363	SEC16 homolog A, endoplasmic reticulum export factor
SEC13	102184673	SEC13 homolog, nuclear pore and COPII coat complex component
SEC11C	100861334	SEC11 homolog C, signal peptidase complex subunit
SCRIB	102182705	scribble planar cell polarity protein
SCMH1	102181748	Scm polycomb group protein homolog 1
SOSTDC1	102178138	sclerostin domain containing 1
SCARF1	102175711	scavenger receptor class F member 1
SCARB2	102188573	scavenger receptor class B member 2
SCARB1	102178475	scavenger receptor class B member 1
SCARA5	102189585	scavenger receptor class A member 5
SCAND1	106502784	SCAN domain containing 1
SPIDR	102174858	scaffold protein involved in DNA repair
SAFB2	102183590	scaffold attachment factor B2
SBDS	102188731	SBDS ribosome maturation factor
SAYSD1	102169432	SAYSVFN motif domain containing 1
SATB1	102183918	SATB homeobox 1
SSPN	102171222	sarcospan
SARDH	102176539	sarcosine dehydrogenase
SGCB	102169269	sarcoglycan beta
SARNP	102178430	SAP domain containing ribonucleoprotein
SAMM50	102169842	SAMM50 sorting and assembly machinery component
SIK1	102191654	salt inducible kinase 1
SUN2	102183492	Sad1 and UNC84 domain containing 2
SUN1	102171836	Sad1 and UNC84 domain containing 1
SCCPDH	102186236	saccharopine dehydrogenase (putative)
S100PBP	102183832	S100P binding protein
S100A9	102182273	S100 calcium binding protein A9
S100A8	102168876	S100 calcium binding protein A8
S100A7A	102173556	S100 calcium binding protein A7A
S100A4	102190087	S100 calcium binding protein A4
S100A2	102189534	S100 calcium binding protein A2
S100A16	102189260	S100 calcium binding protein A16
S100A14	102188993	S100 calcium binding protein A14
S100A13	102188551	S100 calcium binding protein A13
S100A11	102189643	S100 calcium binding protein A11
S100A1	102188274	S100 calcium binding protein A1
RWDD3	102182088	RWD domain containing 3
RWDD1	102173389	RWD domain containing 1
RUVBL1	102169344	RuvB like AAA ATPase 1
RUFY2	102185148	RUN and FYVE domain containing 2
RUBCNL	102182049	rubicon like autophagy enhancer
RTF1	102183519	RTF1 homolog, Paf1/RNA polymerase II complex component
TROVE2	102191542	Ro60, Y RNA binding protein
LOC102177222	102177222	RNA-binding motif protein, X-linked 2
RCL1	102180940	RNA terminal phosphate cyclase like 1
POLRMT	102171327	RNA polymerase mitochondrial
POLR3GL	102183651	RNA polymerase III subunit G like
POLR3G	102178067	RNA polymerase III subunit G
POLR3E	102168682	RNA polymerase III subunit E
POLR3C	102186649	RNA polymerase III subunit C
POLR2M	102173196	RNA polymerase II subunit M
POLR2L	106503769	RNA polymerase II subunit L
POLR2K	102177074	RNA polymerase II subunit K
POLR2H	102182068	RNA polymerase II subunit H
POLR2G	100861114	RNA polymerase II subunit G
RPAP3	102188290	RNA polymerase II associated protein 3
POLR1B	102176969	RNA polymerase I subunit B
POLR1A	102190609	RNA polymerase I subunit A
LOC102189595	102189595	RNA polymerase I and III subunit D
POLR1C	100861003	RNA polymerase I and III subunit C
REXO1	102179666	RNA exonuclease 1 homolog
RNPC3	102169929	RNA binding region (RNP1, RRM) containing 3
RBMS3	102174982	RNA binding motif single stranded interacting protein 3
RBM8A	102184487	RNA binding motif protein 8A
RBM45	102184010	RNA binding motif protein 45
RBM43	102185227	RNA binding motif protein 43
RBM33	102191491	RNA binding motif protein 33
RBM3	102176209	RNA binding motif protein 3
RBM27	102170145	RNA binding motif protein 27
RBM22	102187589	RNA binding motif protein 22
RBM15B	102175069	RNA binding motif protein 15B
RBM11	102179596	RNA binding motif protein 11
RTCA	102176575	RNA 3'-terminal phosphate cyclase
RBX1	102187112	ring-box 1
RNFT2	102185765	ring finger protein, transmembrane 2
RNF7	102180802	ring finger protein 7
RNF6	102190703	ring finger protein 6
RNF40	102174082	ring finger protein 40
RNF38	102185654	ring finger protein 38
RNF24	102177729	ring finger protein 24
RNF222	102171649	ring finger protein 222
RNF215	106503046	ring finger protein 215
RNF2	102174770	ring finger protein 2
RNF19B	102169814	ring finger protein 19B
RNF185	102170349	ring finger protein 185
RNF175	102169787	ring finger protein 175
RNF150	102182158	ring finger protein 150
RNF149	102179484	ring finger protein 149
RNF145	102179191	ring finger protein 145
RNF135	102187980	ring finger protein 135
RNF126	102171867	ring finger protein 126
RNF123	102179711	ring finger protein 123
RNF121	102170995	ring finger protein 121
RNF114	102172643	ring finger protein 114
RNF113A	102177142	ring finger protein 113A
RNF112	102180255	ring finger protein 112
RNF11	102190091	ring finger protein 11
RFWD3	102171731	ring finger and WD repeat domain 3
RSPRY1	102168379	ring finger and SPRY domain containing 1
RCHY1	102181578	ring finger and CHY zinc finger domain containing 1
RIC8A	102188833	RIC8 guanine nucleotide exchange factor A
RPF2	102181956	ribosome production factor 2 homolog
RPF1	102190754	ribosome production factor 1 homolog
RRS1	102191715	ribosome biogenesis regulator 1 homolog
RBFA	102183557	ribosome binding factor A
RRP7A	102172876	ribosomal RNA processing 7 homolog A
RRP36	102172581	ribosomal RNA processing 36
RRP1B	102168584	ribosomal RNA processing 1B
RRP15	102175604	ribosomal RNA processing 15 homolog
RRP12	102170662	ribosomal RNA processing 12 homolog
RRP1	102169138	ribosomal RNA processing 1
RPS9	102171864	ribosomal protein S9
RPS8	102188555	ribosomal protein S8
RPS7	102180765	ribosomal protein S7
RPS6KB2	102182675	ribosomal protein S6 kinase B2
RPS6KA1	102191283	ribosomal protein S6 kinase A1
RPS6	102184058	ribosomal protein S6
RPS5	102183449	ribosomal protein S5
RPS3A	102189233	ribosomal protein S3A
RPS3	102189887	ribosomal protein S3
RPS29	102181870	ribosomal protein S29
RPS28	102176316	ribosomal protein S28
RPS27A	102187139	ribosomal protein S27a
RPS27L	102172630	ribosomal protein S27 like
RPS24	102171217	ribosomal protein S24
RPS23	102172713	ribosomal protein S23
RPS21	102185100	ribosomal protein S21
RPS20	102185103	ribosomal protein S20
RPS2	100860776	ribosomal protein S2
RPS19BP1	102185348	ribosomal protein S19 binding protein 1
RPS18	100860783	ribosomal protein S18
RPS17	102175991	ribosomal protein S17
RPS16	102184651	ribosomal protein S16
RPS15A	100861065	ribosomal protein S15a
RPS15	102177159	ribosomal protein S15
RPS14	102186009	ribosomal protein S14
RPS13	102187064	ribosomal protein S13
RPS12	102174474	ribosomal protein S12
RPS11	102170453	ribosomal protein S11
RPS10	102172673	ribosomal protein S10
RPLP2	102179549	ribosomal protein lateral stalk subunit P2
RPLP1	102172449	ribosomal protein lateral stalk subunit P1
RPLP0	102171363	ribosomal protein lateral stalk subunit P0
RPL8	102189602	ribosomal protein L8
RPL7A	102169679	ribosomal protein L7a
RPL7L1	102170369	ribosomal protein L7 like 1
RPL6	102190901	ribosomal protein L6
RPL5	102190192	ribosomal protein L5
RPL38	106503296	ribosomal protein L38
RPL37	102180799	ribosomal protein L37
RPL36AL	102182132	ribosomal protein L36a like
RPL36A	102175931	ribosomal protein L36a
RPL32	108638634	ribosomal protein L32
RPL31	102187044	ribosomal protein L31
RPL30	102180238	ribosomal protein L30
RPL3	102184509	ribosomal protein L3
RPL29	102185876	ribosomal protein L29
RPL28	102180251	ribosomal protein L28
RPL27A	102183345	ribosomal protein L27a
RPL27	102172191	ribosomal protein L27
RPL26L1	102189623	ribosomal protein L26 like 1
RPL26	102176639	ribosomal protein L26
RPL24	102185310	ribosomal protein L24
RPL23A	102190162	ribosomal protein L23a
RPL23	108633181	ribosomal protein L23
RPL22	102181619	ribosomal protein L22
RPL21	100860777	ribosomal protein L21
RPL15	102180725	ribosomal protein L15
RPL14	102178494	ribosomal protein L14
RPL13A	102170171	ribosomal protein L13a
RPL13	102178653	ribosomal protein L13
RPL12	102190330	ribosomal protein L12
RPL11	102182359	ribosomal protein L11
MINA	102171372	ribosomal oxygenase 2
C10H14orf169	102173094	ribosomal oxygenase 1
C14H8orf59	102173317	ribosomal biogenesis factor
RPIA	102185282	ribose 5-phosphate isomerase A
RPN2	102181316	ribophorin II
RPN1	102175536	ribophorin I
RAVER2	102182560	ribonucleoprotein, PTB binding 2
RNH1	102187199	ribonuclease/angiogenin inhibitor 1
RNASET2	102174742	ribonuclease T2
LOC102174664	102174664	ribonuclease pancreatic-like
RPP30	102182095	ribonuclease P/MRP subunit p30
RPP25L	102171424	ribonuclease P/MRP subunit p25 like
RNASEK	102179592	ribonuclease K
RNASEH2C	102170032	ribonuclease H2 subunit C
RNASEH2B	100860753	ribonuclease H2 subunit B
RNASEH2A	100860936	ribonuclease H2 subunit A
RNASEH1	102181037	ribonuclease H1
LOC102170238	102170238	ribonuclease 7
RFK	102168725	riboflavin kinase
RTKN	102172270	rhotekin
RHBDL2	102170845	rhomboid like 2
RHBDL1	102173434	rhomboid like 1
RHBDD3	106504026	rhomboid domain containing 3
RHBDF1	106501715	rhomboid 5 homolog 1
RHOBTB1	100861107	Rho related BTB domain containing 1
ARHGEF28	102171549	Rho guanine nucleotide exchange factor 28
ARHGEF19	102185132	Rho guanine nucleotide exchange factor 19
LOC102170412	102170412	rho guanine nucleotide exchange factor 18
ARHGEF10	102168884	Rho guanine nucleotide exchange factor 10
ARHGEF1	102180150	Rho guanine nucleotide exchange factor 1
ARHGAP5	102178574	Rho GTPase activating protein 5
ARHGAP42	102178090	Rho GTPase activating protein 42
ARHGAP23	102173502	Rho GTPase activating protein 23
ARHGAP17	102184969	Rho GTPase activating protein 17
ARHGDIB	108636040	Rho GDP dissociation inhibitor beta
RHCG	102189993	Rh family C glycoprotein
RFT1	102176469	RFT1 homolog
RFNG	102178013	RFNG O-fucosylpeptide 3-beta-N-acetylglucosaminyltransferase
REXO4	106502675	REX4 homolog, 3'-5' exonuclease
REV3L	102181124	REV3 like, DNA directed polymerase zeta catalytic subunit
REV1	102185473	REV1 DNA directed polymerase
KIAA1551	102182386	retroelement silencing factor 1
RDH8	102179089	retinol dehydrogenase 8
RDH13	102181531	retinol dehydrogenase 13
RDH12	102173010	retinol dehydrogenase 12
RBP1	102189996	retinol binding protein 1
RXRB	102189445	retinoid X receptor beta
RARRES2	102190100	retinoic acid receptor responder 2
RARG	102178513	retinoic acid receptor gamma
RAI14	102178112	retinoic acid induced 14
RRH	102182957	retinal pigment epithelium-derived rhodopsin homolog
RTN4IP1	102168350	reticulon 4 interacting protein 1
RET	102172412	ret proto-oncogene
RCOR3	102188521	REST corepressor 3
C7H19orf60	102169273	required for excision 1-B domain containing
RIF1	102183645	replication timing regulatory factor 1
REPIN1	108635827	replication initiator 1
RFC3	102179393	replication factor C subunit 3
RFC1	102170128	replication factor C subunit 1
RPTN	102188911	repetin
REL	102169300	REL proto-oncogene, NF-kB subunit
RFX7	102184910	regulatory factor X7
RFXANK	102189385	regulatory factor X associated ankyrin containing protein
RTEL1	102181513	regulator of telomere elongation helicase 1
RGS5	102177576	regulator of G protein signaling 5
RGS2	102168656	regulator of G protein signaling 2
RGS19	102177451	regulator of G protein signaling 19
RGS12	102182684	regulator of G protein signaling 12
RCC2	102173619	regulator of chromosome condensation 2
RGCC	102174669	regulator of cell cycle
RCAN1	102168299	regulator of calcineurin 1
RPRD2	102180003	regulation of nuclear pre-mRNA domain containing 2
RFLNB	102173226	refilin B
RAMP2	102189616	receptor activity modifying protein 2
RAMP1	102173062	receptor activity modifying protein 1
REEP4	102171976	receptor accessory protein 4
REEP3	100861108	receptor accessory protein 3
RLF	102187100	rearranged L-myc fusion
ROMO1	102174947	reactive oxygen species modulator 1
RIDA	100861379	reactive intermediate imine deaminase A homolog
RCC1L	102176010	RCC1 like
RB1	102183886	RB transcriptional corepressor 1
RBBP7	102174921	RB binding protein 7, chromatin remodeling factor
LOC108638534	108638534	ras-related protein Rap-2c-like
RSU1	102180136	Ras suppressor protein 1
RRAS	102184366	RAS related
RASA2	102181436	RAS p21 protein activator 2
RASL12	102182040	RAS like family 12
RHOV	102172725	ras homolog family member V
RHOT2	102188101	ras homolog family member T2
RHOT1	102179131	ras homolog family member T1
RHOJ	102182314	ras homolog family member J
RHOG	102191156	ras homolog family member G
RHOF	102170348	ras homolog family member F, filopodia associated
RHOB	100860818	ras homolog family member B
RHOA	102181169	ras homolog family member A
RASGRP1	102173007	RAS guanyl releasing protein 1
RASSF8	102171693	Ras association domain family member 8
RASSF7	102185814	Ras association domain family member 7
RASSF6	102178158	Ras association domain family member 6
RASEF	102186118	RAS and EF-hand domain containing
RORC	100860876	RAR related orphan receptor C
RORA	100861305	RAR related orphan receptor A
RAP1GAP	102189175	RAP1 GTPase activating protein
RAPGEFL1	102177375	Rap guanine nucleotide exchange factor like 1
RAPGEF3	102178145	Rap guanine nucleotide exchange factor 3
RAPGEF1	102176334	Rap guanine nucleotide exchange factor 1
RBCK1	102181220	RANBP2-type and C3HC4-type zinc finger containing 1
RANGAP1	102189377	Ran GTPase activating protein 1
RANBP1	102169615	RAN binding protein 1
RALY	102173861	RALY heterogeneous nuclear ribonucleoprotein
RGL2	102183115	ral guanine nucleotide dissociation stimulator like 2
RFTN2	102173340	raftlin family member 2
RSAD1	102187982	radical S-adenosyl methionine domain containing 1
RHNO1	102182575	RAD9-HUS1-RAD1 interacting nuclear orphan 1
RAD51C	102187160	RAD51 paralog C
RAD50	102187760	RAD50 double strand break repair protein
ARHGEF6	102172607	Rac/Cdc42 guanine nucleotide exchange factor 6
RABEP2	102187183	rabaptin, RAB GTPase binding effector protein 2
RABEPK	102184632	Rab9 effector protein with kelch motifs
RAB7B	102173110	RAB7B, member RAS oncogene family
RAB7A	102168869	RAB7A, member RAS oncogene family
RAB5B	102174814	RAB5B, member RAS oncogene family
RAB4B	102190984	RAB4B, member RAS oncogene family
RAB43	106503463	RAB43, member RAS oncogene family
RAB40C	100861060	RAB40C, member RAS oncogene family
RAB34	102190451	RAB34, member RAS oncogene family
RAB32	102185468	RAB32, member RAS oncogene family
RAB2B	102190419	RAB2B, member RAS oncogene family
RAB27A	102189041	RAB27A, member RAS oncogene family
RAB24	102183957	RAB24, member RAS oncogene family
RAB19	102173529	RAB19, member RAS oncogene family
RAB15	102189215	RAB15, member RAS oncogene family
RAB12	102176284	RAB12, member RAS oncogene family
RAB11B	100860975	RAB11B, member RAS oncogene family
RAB11FIP5	102186696	RAB11 family interacting protein 5
RAB11FIP4	102189066	RAB11 family interacting protein 4
RAB11FIP3	102171476	RAB11 family interacting protein 3
RAB11FIP1	102179163	RAB11 family interacting protein 1
RABL6	102185665	RAB, member RAS oncogene family like 6
RABL3	102178665	RAB, member of RAS oncogene family like 3
RILPL1	102182526	Rab interacting lysosomal protein like 1
RABGGTB	102183383	Rab geranylgeranyltransferase subunit beta
RABAC1	102174152	Rab acceptor 1
R3HDM2	102176670	R3H domain containing 2
R3HDM1	102171016	R3H domain containing 1
R3HCC1	102181123	R3H domain and coiled-coil containing 1
QDPR	102176029	quinoid dihydropteridine reductase
QSOX1	102183992	quiescin sulfhydryl oxidase 1
QTRT1	102190121	queuine tRNA-ribosyltransferase catalytic subunit 1
PDP1	102188063	pyruvate dehyrogenase phosphatase catalytic subunit 1
PDK4	102190015	pyruvate dehydrogenase kinase 4
PDK3	102180838	pyruvate dehydrogenase kinase 3
PDK2	102185217	pyruvate dehydrogenase kinase 2
PDHB	102184953	pyruvate dehydrogenase E1 beta subunit
PYCRL	102184075	pyrroline-5-carboxylate reductase 3
PYCR2	102183713	pyrroline-5-carboxylate reductase 2
PROSC	102178599	pyridoxal phosphate binding protein
PDXP	102180199	pyridoxal phosphatase
PYM1	102176398	PYM homolog 1, exon junction complex associated factor
PXDC1	102177852	PX domain containing 1
LOC102191038	102191038	PWWP domain containing 3A, DNA repair factor
PWP2	102169710	PWP2 small subunit processome component
LOC102190250	102190250	putative SEC14-like protein 6
LOC102184404	102184404	putative protein TPRXL
LOC108635387	108635387	putative ATP-dependent RNA helicase TDRD12
LOC108636730	108636730	putative 60S ribosomal protein L37a
LOC102188153	102188153	putative 60S ribosomal protein L37a
LOC102186914	102186914	putative 60S ribosomal protein L37a
PCP4	102179523	Purkinje cell protein 4
PURA	102172993	purine rich element binding protein A
LOC102176691	102176691	purine nucleoside phosphorylase-like
PUM3	102183238	pumilio RNA binding family member 3
PTTG1	102183062	PTTG1 regulator of sister chromatid separation, securin
PPFIA3	102189515	PTPRF interacting protein alpha 3
PPFIA1	102191680	PTPRF interacting protein alpha 1
PTOV1	102185770	PTOV1 extended AT-hook containing adaptor protein
PCBD2	102177793	pterin-4 alpha-carbinolamine dehydratase 2
PINK1	102190832	PTEN induced kinase 1
PSORS1C2	102190123	psoriasis susceptibility 1 candidate 2
PUS10	102169598	pseudouridine synthase 10
PUS1	102175426	pseudouridine synthase 1
PUDP	102186947	pseudouridine 5'-phosphatase
PRUNE2	102188590	prune homolog 2 with BCH domain
PPOX	102168499	protoporphyrinogen oxidase
PCDH20	102168250	protocadherin 20
PLP2	102190393	proteolipid protein 2
PCMT1	102169011	protein-L-isoaspartate (D-aspartate) O-methyltransferase
PGGHG	102188292	protein-glucosylgalactosylhydroxylysine glucosidase
PTPRF	102180719	protein tyrosine phosphatase receptor type F
PTPRE	102174718	protein tyrosine phosphatase receptor type E
PTPN6	102190308	protein tyrosine phosphatase non-receptor type 6
PTPN23	102182549	protein tyrosine phosphatase non-receptor type 23
PTPN12	102187831	protein tyrosine phosphatase non-receptor type 12
PTPMT1	102187788	protein tyrosine phosphatase mitochondrial 1
PTP4A2	102168219	protein tyrosine phosphatase 4A2
PTP4A1	102171948	protein tyrosine phosphatase 4A1
PTK7	102173428	protein tyrosine kinase 7 (inactive)
PTK6	102182806	protein tyrosine kinase 6
PTK2B	102184810	protein tyrosine kinase 2 beta
LOC108633164	108633164	protein S100-A7-like
LOC102191570	102191570	protein S100-A7
PTAR1	102180851	protein prenyltransferase alpha subunit repeat containing 1
PPM1M	102184852	protein phosphatase, Mg2+/Mn2+ dependent 1M
PPM1G	102177446	protein phosphatase, Mg2+/Mn2+ dependent 1G
PPM1F	106503058	protein phosphatase, Mg2+/Mn2+ dependent 1F
PPME1	102185484	protein phosphatase methylesterase 1
PPP6R2	102188397	protein phosphatase 6 regulatory subunit 2
PPP6R1	102186334	protein phosphatase 6 regulatory subunit 1
PPP6C	102184162	protein phosphatase 6 catalytic subunit
PPP4R4	102185122	protein phosphatase 4 regulatory subunit 4
PPP4R1	102174714	protein phosphatase 4 regulatory subunit 1
PPP4C	102189090	protein phosphatase 4 catalytic subunit
PPP3CB	102184033	protein phosphatase 3 catalytic subunit beta
PPP2R1A	102182533	protein phosphatase 2 scaffold subunit Aalpha
PPP2R5C	102169526	protein phosphatase 2 regulatory subunit B'gamma
PPP2R5B	100861365	protein phosphatase 2 regulatory subunit B'beta
PPP2R2B	102170971	protein phosphatase 2 regulatory subunit Bbeta
PPP2R3A	102191740	protein phosphatase 2 regulatory subunit B''alpha
PTPA	102170705	protein phosphatase 2 phosphatase activator
PPP1R7	102188014	protein phosphatase 1 regulatory subunit 7
PPP1R37	102186150	protein phosphatase 1 regulatory subunit 37
PPP1R35	108633900	protein phosphatase 1 regulatory subunit 35
PPP1R16A	102175494	protein phosphatase 1 regulatory subunit 16A
PPP1R15A	102186898	protein phosphatase 1 regulatory subunit 15A
PPP1R13B	102184289	protein phosphatase 1 regulatory subunit 13B
PPP1R12C	102187707	protein phosphatase 1 regulatory subunit 12C
PPP1R12B	102181773	protein phosphatase 1 regulatory subunit 12B
PPP1R12A	102183294	protein phosphatase 1 regulatory subunit 12A
PPP1R10	102191093	protein phosphatase 1 regulatory subunit 10
PPP1R2	102181337	protein phosphatase 1 regulatory inhibitor subunit 2
PPP1R14B	102189374	protein phosphatase 1 regulatory inhibitor subunit 14B
PPP1R14A	102178388	protein phosphatase 1 regulatory inhibitor subunit 14A
LOC108635042	108635042	protein PET100 homolog, mitochondrial
POMT1	102176050	protein O-mannosyltransferase 1
POMK	102191304	protein O-mannose kinase
KDELC2	102191064	protein O-glucosyltransferase 3
POFUT2	102174438	protein O-fucosyltransferase 2
LOC102190533	102190533	protein NPAT
LOC102185363	102185363	protein LEG1 homolog
PRKX	102176517	protein kinase X-linked
PKN1	102172617	protein kinase N1
PKDCC	102177986	protein kinase domain containing, cytoplasmic
PRKD3	102174216	protein kinase D3
PRKCE	102169016	protein kinase C epsilon
PACSIN3	102185585	protein kinase C and casein kinase substrate in neurons 3
PRKAB1	102181705	protein kinase AMP-activated non-catalytic subunit beta 1
PRKAA1	102181338	protein kinase AMP-activated catalytic subunit alpha 1
PICK1	102179646	protein interacting with PRKCA 1
PIAS2	102186543	protein inhibitor of activated STAT 2
PIAS1	102171156	protein inhibitor of activated STAT 1
LOC102188791	102188791	protein HIRA
PGGT1B	102183603	protein geranylgeranyltransferase type I subunit beta
LOC102177399	102177399	protein FRA10AC1
LOC102189488	102189488	protein farnesyltransferase subunit beta
LOC102174372	102174372	protein CXorf40A
PROCR	102171169	protein C receptor
PRMT7	102169616	protein arginine methyltransferase 7
PRMT2	102169805	protein arginine methyltransferase 2
PRKRA	102174515	protein activator of interferon induced protein kinase EIF2AK2
POT1	102190295	protection of telomeres 1
POMP	102187958	proteasome maturation protein
PSMG4	102172225	proteasome assembly chaperone 4
PSMG3	102187046	proteasome assembly chaperone 3
PSMD6	102180165	proteasome 26S subunit, non-ATPase 6
PSMD4	102173623	proteasome 26S subunit, non-ATPase 4
PSMD3	102176558	proteasome 26S subunit, non-ATPase 3
PSMD2	102183547	proteasome 26S subunit, non-ATPase 2
PSMD14	102185511	proteasome 26S subunit, non-ATPase 14
PSMD13	102181192	proteasome 26S subunit, non-ATPase 13
PSMD10	102175751	proteasome 26S subunit, non-ATPase 10
PSMC6	102180674	proteasome 26S subunit, ATPase 6
PSMC3	102187246	proteasome 26S subunit, ATPase 3
PSMC1	102190237	proteasome 26S subunit, ATPase 1
PSMB7	102182415	proteasome 20S subunit beta 7
PSMB5	102175024	proteasome 20S subunit beta 5
PSMB4	102178323	proteasome 20S subunit beta 4
PSMB3	102175796	proteasome 20S subunit beta 3
PSMB1	102182039	proteasome 20S subunit beta 1
PSMA7	102172642	proteasome 20S subunit alpha 7
PSMA6	100860840	proteasome 20S subunit alpha 6
PSMA4	102184096	proteasome 20S subunit alpha 4
PSMA3	102168353	proteasome 20S subunit alpha 3
PSMA2	102188113	proteasome 20S subunit alpha 2
PSMA1	102190150	proteasome 20S subunit alpha 1
PAAF1	102168751	proteasomal ATPase associated factor 1
PRADC1	102182600	protease associated domain containing 1
PARM1	102181283	prostate androgen-regulated mucin-like protein 1
PTGR1	102190414	prostaglandin reductase 1
PROX2	102168458	prospero homeobox 2
PSAPL1	102175754	prosaposin like 1
PSAP	102173365	prosaposin
PCSK7	102180688	proprotein convertase subtilisin/kexin type 7
PCSK6	102184666	proprotein convertase subtilisin/kexin type 6
PROM2	102174576	prominin 2
LOC102176133	102176133	prolyl-tRNA synthetase associated domain-containing protein 1
PREPL	102190795	prolyl endopeptidase like
P4HTM	102180088	prolyl 4-hydroxylase, transmembrane
P4HB	102169902	prolyl 4-hydroxylase subunit beta
P4HA1	102179448	prolyl 4-hydroxylase subunit alpha 1
P3H4	102181235	prolyl 3-hydroxylase family member 4 (inactive)
P3H3	102188119	prolyl 3-hydroxylase 3
P3H1	102176848	prolyl 3-hydroxylase 1
PELP1	102186719	proline, glutamate and leucine rich protein 1
PNRC1	102177063	proline rich nuclear receptor coactivator 1
PRRC2C	102174499	proline rich coiled-coil 2C
PRRC2B	102185751	proline rich coiled-coil 2B
PRRC1	102185173	proline rich coiled-coil 1
PRRG2	102171540	proline rich and Gla domain 2
PRR5	102175933	proline rich 5
PRR3	100860984	proline rich 3
PRR13	102175188	proline rich 13
LOC102182692	102182692	proline dehydrogenase 1, mitochondrial
PA2G4	102172971	proliferation-associated 2G4
PEA15	102185324	proliferation and apoptosis adaptor protein 15
PCNA	102172276	proliferating cell nuclear antigen
PREB	102180324	prolactin regulatory element binding
PRLR	100861318	prolactin receptor
PHB	102189242	prohibitin
PDCD4	100861341	programmed cell death 4
PAQR4	102176188	progestin and adipoQ receptor family member 4
PFN2	102183109	profilin 2
PFN1	102175326	profilin 1
PENK	100860871	proenkephalin
LOC108633209	108633209	probable cation-transporting ATPase 13A2
LOC102184018	102184018	probable 2-ketogluconate reductase
PAWR	102186745	pro-apoptotic WT1 regulator
PRKRIP1	102185140	PRKR interacting protein 1
PAM16	102185827	presequence translocase associated motor 16
PARL	102186804	presenilin associated rhomboid like
LOC102174442	102174442	pre-mRNA-splicing factor ISY1 homolog
PRPF6	102191812	pre-mRNA processing factor 6
PRPF40B	102174364	pre-mRNA processing factor 40 homolog B
PRPF40A	102177938	pre-mRNA processing factor 40 homolog A
PRPF38B	102187281	pre-mRNA processing factor 38B
PRPF38A	102187366	pre-mRNA processing factor 38A
PRELID3B	102187605	PRELI domain containing 3B
PRELID3A	102179252	PRELI domain containing 3A
PRELID1	102185265	PRELI domain containing 1
PFDN6	102190918	prefoldin subunit 6
PFDN5	102177500	prefoldin subunit 5
PFDN4	102179214	prefoldin subunit 4
PFDN2	102171020	prefoldin subunit 2
PFDN1	102174203	prefoldin subunit 1
PJA1	102178254	praja ring finger ubiquitin ligase 1
PRAF2	102169086	PRA1 domain family member 2
PPFIBP2	102187066	PPFIA binding protein 2
PATZ1	102171642	POZ/BTB and AT hook containing zinc finger 1
POU3F1	108634089	POU class 3 homeobox 1
POU2F3	102186785	POU class 2 homeobox 3
KCNK7	102172973	potassium two pore domain channel subfamily K member 7
KCNK2	102179222	potassium two pore domain channel subfamily K member 2
KCNK17	102185792	potassium two pore domain channel subfamily K member 17
KCNK1	102176940	potassium two pore domain channel subfamily K member 1
KCNJ14	102177462	potassium inwardly rectifying channel subfamily J member 14
KCTD5	102174263	potassium channel tetramerization domain containing 5
KCTD21	102177593	potassium channel tetramerization domain containing 21
KCTD20	102181636	potassium channel tetramerization domain containing 20
KCTD2	102175161	potassium channel tetramerization domain containing 2
KCTD1	100861009	potassium channel tetramerization domain containing 1
KCNRG	102187873	potassium channel regulator
KCMF1	102188056	potassium channel modulatory factor 1
KCNMB3	102168667	potassium calcium-activated channel subfamily M regulatory beta subunit 3
PGAP1	102170473	post-GPI attachment to proteins inositol deacylase 1
POP5	102173679	POP5 homolog, ribonuclease P/MRP subunit
POP4	102183260	POP4 homolog, ribonuclease P/MRP subunit
PTBP3	102191137	polypyrimidine tract binding protein 3
GALNT8	102179079	polypeptide N-acetylgalactosaminyltransferase 8
GALNT3	102179608	polypeptide N-acetylgalactosaminyltransferase 3
GALNT2	102186274	polypeptide N-acetylgalactosaminyltransferase 2
PNKP	102186043	polynucleotide kinase 3'-phosphatase
PHC3	102180082	polyhomeotic homolog 3
PHC2	102181080	polyhomeotic homolog 2
PKD1	102170931	polycystin 1, transient receptor potential channel interacting
PCGF3	102191599	polycomb group ring finger 3
PCGF2	102174970	polycomb group ring finger 2
PCGF1	102171433	polycomb group ring finger 1
PAOX	102185531	polyamine oxidase
PUF60	102171624	poly(U) binding splicing factor 60
PCBP4	102186913	poly(rC) binding protein 4
PARP8	102185869	poly(ADP-ribose) polymerase family member 8
PARP6	102179201	poly(ADP-ribose) polymerase family member 6
PARP10	102181318	poly(ADP-ribose) polymerase family member 10
PAN2	102190587	poly(A) specific ribonuclease subunit PAN2
PAPOLG	102168640	poly(A) polymerase gamma
PAPOLA	102188173	poly(A) polymerase alpha
PAIP2B	102184251	poly(A) binding protein interacting protein 2B
PAIP2	102169282	poly(A) binding protein interacting protein 2
PLK4	102175787	polo like kinase 4
POGZ	102169440	pogo transposable element derived with ZNF domain
POC1B	102173068	POC1 centriolar protein B
PNMA2	102183066	PNMA family member 2
PNKD	100861377	PNKD metallo-beta-lactamase domain containing
LOC108633277	108633277	plexin-B2
PLXNB1	102181171	plexin B1
PLXNA3	102173931	plexin A3
PLXNA2	102168932	plexin A2
PLXNA1	108633364	plexin A1
PLEC	106504013	plectin
PLEKHH3	102183725	pleckstrin homology, MyTH4 and FERM domain containing H3
PLEKHH2	102188601	pleckstrin homology, MyTH4 and FERM domain containing H2
PHLDB3	102183097	pleckstrin homology like domain family B member 3
PHLDB1	102183436	pleckstrin homology like domain family B member 1
PHLDA3	108637803	pleckstrin homology like domain family A member 3
PLEKHJ1	102180388	pleckstrin homology domain containing J1
PLEKHA5	102169565	pleckstrin homology domain containing A5
PLEKHA4	102186426	pleckstrin homology domain containing A4
PLEKHA3	102173508	pleckstrin homology domain containing A3
PLEKHM2	102170806	pleckstrin homology and RUN domain containing M2
PLEKHG7	102177499	pleckstrin homology and RhoGEF domain containing G7
PLEKHG5	102180614	pleckstrin homology and RhoGEF domain containing G5
PLEKHG3	102175859	pleckstrin homology and RhoGEF domain containing G3
PSD4	102183970	pleckstrin and Sec7 domain containing 4
PSD3	102169072	pleckstrin and Sec7 domain containing 3
PECAM1	102179808	platelet and endothelial cell adhesion molecule 1
PAFAH2	102172852	platelet activating factor acetylhydrolase 2
PAFAH1B3	102172928	platelet activating factor acetylhydrolase 1b catalytic subunit 3
PAFAH1B2	102185383	platelet activating factor acetylhydrolase 1b catalytic subunit 2
LOC102170373	102170373	plasminogen activator inhibitor 2
PKP3	108633226	plakophilin 3
PKP1	102176987	plakophilin 1
PITHD1	102185048	PITH domain containing 1
PNN	102187538	pinin, desmosome associated protein
PIM3	108636079	Pim-3 proto-oncogene, serine/threonine kinase
PIH1D1	102169324	PIH1 domain containing 1
PIEZO1	102189702	piezo type mechanosensitive ion channel component 1
PSPH	102184397	phosphoserine phosphatase
PSAT1	102190784	phosphoserine aminotransferase 1
PHAX	102174928	phosphorylated adaptor for RNA export
PHKG2	100861337	phosphorylase kinase catalytic subunit gamma 2
PFAS	102175159	phosphoribosylformylglycinamidine synthase
PRTFDC1	102171349	phosphoribosyl transferase domain containing 1
PMVK	102172312	phosphomevalonate kinase
LHPP	102171950	phospholysine phosphohistidine inorganic pyrophosphate phosphatase
PLPP5	102180010	phospholipid phosphatase 5
PLPP2	102181946	phospholipid phosphatase 2
PLPP1	102183913	phospholipid phosphatase 1
PLD1	102174434	phospholipase D1
PLD3	102187977	phospholipase D family member 3
PLCG1	102181878	phospholipase C gamma 1
PLCH2	102185202	phospholipase C eta 2
PLCD3	102190639	phospholipase C delta 3
PLCD1	102184479	phospholipase C delta 1
PLCB4	102180505	phospholipase C beta 4
PLCB1	102188148	phospholipase C beta 1
PLBD2	102185766	phospholipase B domain containing 2
PLA2G12A	102184325	phospholipase A2 group XIIA
PLA2G4F	102188141	phospholipase A2 group IVF
PLA2G4E	102187595	phospholipase A2 group IVE
PLA2G2F	102191660	phospholipase A2 group IIF
PLN	102170148	phospholamban
PIK3R1	102188710	phosphoinositide-3-kinase regulatory subunit 1
PIK3IP1	102171641	phosphoinositide-3-kinase interacting protein 1
PHPT1	102185373	phosphohistidine phosphatase 1
PGP	102169957	phosphoglycolate phosphatase
PGAM2	102169807	phosphoglycerate mutase 2
PGAM1	102171124	phosphoglycerate mutase 1
PGK1	102185725	phosphoglycerate kinase 1
PHGDH	102178128	phosphoglycerate dehydrogenase
PGD	102176986	phosphogluconate dehydrogenase
PGM5	102179194	phosphoglucomutase 5
PGM2	102174732	phosphoglucomutase 2
PFKP	102190144	phosphofructokinase, platelet
PFKM	102186091	phosphofructokinase, muscle
PTDSS2	106503774	phosphatidylserine synthase 2
PISD	102173874	phosphatidylserine decarboxylase
PIP4K2A	102169193	phosphatidylinositol-5-phosphate 4-kinase type 2 alpha
PIK3C2G	102172975	phosphatidylinositol-4-phosphate 3-kinase catalytic subunit type 2 gamma
PIK3C2A	102186784	phosphatidylinositol-4-phosphate 3-kinase catalytic subunit type 2 alpha
PLCXD1	102177150	phosphatidylinositol specific phospholipase C X domain containing 1
PIGX	102176077	phosphatidylinositol glycan anchor biosynthesis class X
PIGV	102189531	phosphatidylinositol glycan anchor biosynthesis class V
PIGU	102174133	phosphatidylinositol glycan anchor biosynthesis class U
PIGQ	102172315	phosphatidylinositol glycan anchor biosynthesis class Q
PIGN	102177490	phosphatidylinositol glycan anchor biosynthesis class N
PIGM	102187091	phosphatidylinositol glycan anchor biosynthesis class M
PIGG	102190208	phosphatidylinositol glycan anchor biosynthesis class G
PIGC	102178194	phosphatidylinositol glycan anchor biosynthesis class C
PIGB	102187596	phosphatidylinositol glycan anchor biosynthesis class B
PIGA	102187116	phosphatidylinositol glycan anchor biosynthesis class A
PICALM	102186188	phosphatidylinositol binding clathrin assembly protein
PI4K2A	100861268	phosphatidylinositol 4-kinase type 2 alpha
PI4KA	102182123	phosphatidylinositol 4-kinase alpha
PGS1	102187432	phosphatidylglycerophosphate synthase 1
LOC108637952	108637952	phosphatidylethanolamine-binding protein 1
PEMT	102170908	phosphatidylethanolamine N-methyltransferase
PCYT2	102168574	phosphate cytidylyltransferase 2, ethanolamine
PCYT1A	102172666	phosphate cytidylyltransferase 1, choline, alpha
PHACTR4	102180268	phosphatase and actin regulator 4
PDCL	102184815	phosducin like
PHF6	102183672	PHD finger protein 6
PHF5A	102190204	PHD finger protein 5A
PHF24	102171974	PHD finger protein 24
PHF19	102179948	PHD finger protein 19
PHF12	102168856	PHD finger protein 12
PHF11	102181051	PHD finger protein 11
PHRF1	102185540	PHD and ring finger domains 1
PHLPP1	102178032	PH domain and leucine rich repeat protein phosphatase 1
PET117	108637387	PET117 homolog
PCNP	102169907	PEST proteolytic signal containing nuclear protein
PES1	102169988	pescadillo ribosomal biogenesis factor 1
PPARG	100861309	peroxisome proliferator activated receptor gamma
PEX5	102186938	peroxisomal biogenesis factor 5
PEX26	102178805	peroxisomal biogenesis factor 26
PEX19	102184210	peroxisomal biogenesis factor 19
PEX16	102183347	peroxisomal biogenesis factor 16
PEX13	102169877	peroxisomal biogenesis factor 13
PEX10	102185588	peroxisomal biogenesis factor 10
AAED1	102189481	peroxiredoxin like 2C
FAM213B	102184926	peroxiredoxin like 2B
FAM213A	102177409	peroxiredoxin like 2A
PRDX5	100861117	peroxiredoxin 5
PRDX4	102189846	peroxiredoxin 4
PRDX2	102170687	peroxiredoxin 2
PXDN	102182697	peroxidasin
PPL	102168596	periplakin
PMP22	102184371	peripheral myelin protein 22
POSTN	102172638	periostin
PER3	102178645	period circadian regulator 3
PLIN4	102171863	perilipin 4
PLIN3	100861244	perilipin 3
PPIH	102177395	peptidylprolyl isomerase H
PPIG	102171553	peptidylprolyl isomerase G
PPIF	102187374	peptidylprolyl isomerase F
PPID	102191163	peptidylprolyl isomerase D
PPIB	102169391	peptidylprolyl isomerase B
PIN4	102185726	peptidylprolyl cis/trans isomerase, NIMA-interacting 4
PIN1	102185736	peptidylprolyl cis/trans isomerase, NIMA-interacting 1
PADI3	102171827	peptidyl arginine deiminase 3
PADI1	102178678	peptidyl arginine deiminase 1
PGLYRP3	102169924	peptidoglycan recognition protein 3
PMPCA	102171796	peptidase, mitochondrial processing alpha subunit
PEPD	102177977	peptidase D
PELO	102172484	pelota mRNA surveillance and ribosome rescue factor
LOC102172788	102172788	PEAK1 related, kinase-activating pseudokinase 1
PDZK1	102187363	PDZ domain containing 1
PDLIM2	102180314	PDZ and LIM domain 2
PDLIM1	102172031	PDZ and LIM domain 1
PDS5B	102180403	PDS5 cohesin associated factor B
PDS5A	102173171	PDS5 cohesin associated factor A
PDAP1	102171211	PDGFA associated protein 1
KIAA0101	102168456	PCNA clamp associated factor
PCID2	102184071	PCI domain containing 2
PCF11	102171953	PCF11 cleavage and polyadenylation factor subunit
PSIP1	102188942	PC4 and SFRS1 interacting protein 1
PBXIP1	102171829	PBX homeobox interacting protein 1
PBX3	102187055	PBX homeobox 3
PBX1	102170836	PBX homeobox 1
C11H9orf142	106501777	PAXX non-homologous end joining factor
PAGR1	102191390	PAXIP1 associated glutamate rich protein 1
PNPLA6	102171508	patatin like phospholipase domain containing 6
PNPLA5	102169267	patatin like phospholipase domain containing 5
PNPLA1	102189446	patatin like phospholipase domain containing 1
PARK7	102177646	Parkinsonism associated deglycase
PTHLH	100860907	parathyroid hormone like hormone
PTH1R	102183924	parathyroid hormone 1 receptor
PON2	102183658	paraoxonase 2
PALM	102172710	paralemmin
PARD6A	102185594	par-6 family cell polarity regulator alpha
PANK4	102185020	pantothenate kinase 4 (inactive)
PANK2	102177992	pantothenate kinase 2
PPT2	102173897	palmitoyl-protein thioesterase 2
PALLD	102191795	palladin, cytoskeletal associated protein
PRRX2	102172731	paired related homeobox 2
PRRX1	102190342	paired related homeobox 1
PITX3	102180913	paired like homeodomain 3
PERP	102183420	p53 apoptosis effector related to PMP22
PDRG1	102183703	p53 and DNA damage regulated 1
P2RY8	102179373	P2Y receptor family member 8
PAK4	102182530	p21 (RAC1) activated kinase 4
PAK3	102183402	p21 (RAC1) activated kinase 3
PAK1	102180827	p21 (RAC1) activated kinase 1
OSBPL5	102174296	oxysterol binding protein like 5
OSBP	102176062	oxysterol binding protein
OSER1	102168744	oxidative stress responsive serine rich 1
OXA1L	102179771	OXA1L mitochondrial inner membrane protein
OTULIN	102176829	OTU deubiquitinase with linear linkage specificity
OTUD6B	102190532	OTU deubiquitinase 6B
OTUD3	102171201	OTU deubiquitinase 3
OTOR	102169308	otoraplin
OGN	100860756	osteoglycin
OSTF1	102186593	osteoclast stimulating factor 1
OSGEPL1	102181725	O-sialoglycoprotein endopeptidase like 1
OSGEP	100861320	O-sialoglycoprotein endopeptidase
ODC1	102184631	ornithine decarboxylase 1
LOC108636344	108636344	ornithine aminotransferase, mitochondrial-like
OAT	102179910	ornithine aminotransferase
ORMDL3	102185033	ORMDL sphingolipid biosynthesis regulator 3
ORC4	102189526	origin recognition complex subunit 4
ORC3	102178277	origin recognition complex subunit 3
RNF219	102186974	ORC ubiquitin ligase 1
OGFR	102189388	opioid growth factor receptor
LOC102190581	102190581	oocyte zinc finger protein XlCOF26
OSMR	102184003	oncostatin M receptor
OSTC	102185905	oligosaccharyltransferase complex non-catalytic subunit
OPHN1	102179748	oligophrenin 1
LOC102186211	102186211	olfactory receptor 4N5
LOC108633292	108633292	olfactory receptor 11H7-like
OLFML3	102191096	olfactomedin like 3
LOC108634363	108634363	odorant-binding protein-like
LOC108633210	108633210	odorant-binding protein-like
LOC102188300	102188300	odorant-binding protein
OCRL	102173924	OCRL inositol polyphosphate-5-phosphatase
OBSL1	102182081	obscurin like cytoskeletal adaptor 1
LOC102181614	102181614	NXPE family member 4
NUS1	102173744	NUS1 dehydrodolichyl diphosphate synthase subunit
NUF2	102177111	NUF2 component of NDC80 kinetochore complex
NUDT8	102184975	nudix hydrolase 8
NUDT7	102178561	nudix hydrolase 7
NUDT6	102181414	nudix hydrolase 6
NUDT5	102174220	nudix hydrolase 5
NUDT22	102179640	nudix hydrolase 22
NUDT21	102186896	nudix hydrolase 21
NUDT2	102169758	nudix hydrolase 2
NUDT17	102168506	nudix hydrolase 17
NUDT16L1	102190573	nudix hydrolase 16 like 1
NUDT16	102175719	nudix hydrolase 16
NUDT14	102189908	nudix hydrolase 14
NUDT12	102168824	nudix hydrolase 12
NDE1	102173805	nudE neurodevelopment protein 1
NUDCD3	102176493	NudC domain containing 3
NUBPL	102177933	nucleotide binding protein like
NUBP2	102191041	nucleotide binding protein 2
NUBP1	102190838	nucleotide binding protein 1
NOD2	102186424	nucleotide binding oligomerization domain containing 2
LOC102175795	102175795	nucleoside diphosphate kinase B
NUP62CL	102173643	nucleoporin 62 C-terminal like
NUP62	102187158	nucleoporin 62
NUP58	102168273	nucleoporin 58
NPM3	102186082	nucleophosmin/nucleoplasmin 3
NPM1	102181461	nucleophosmin 1
NOM1	102170487	nucleolar protein with MIF4G domain 1
NIFK	102186349	nucleolar protein interacting with the FHA domain of MKI67
NOL3	102180527	nucleolar protein 3
NOC4L	102172179	nucleolar complex associated 4 homolog
NUSAP1	102181960	nucleolar and spindle associated protein 1
NUCB2	102186500	nucleobindin 2
NFYC	102183386	nuclear transcription factor Y subunit gamma
NSRP1	102171738	nuclear speckle splicing regulatory protein 1
NXF1	102186192	nuclear RNA export factor 1
NR2F6	102175665	nuclear receptor subfamily 2 group F member 6
NR1D1	102176826	nuclear receptor subfamily 1 group D member 1
NCOA7	102180941	nuclear receptor coactivator 7
NCOA6	102168922	nuclear receptor coactivator 6
NCOA1	102169302	nuclear receptor coactivator 1
WHSC1L1	102188284	nuclear receptor binding SET domain protein 3
WHSC1	102186471	nuclear receptor binding SET domain protein 2
NR2C2AP	102190210	nuclear receptor 2C2 associated protein
NARF	102185775	nuclear prelamin A recognition factor
NUMA1	102171630	nuclear mitotic apparatus protein 1
NUFIP2	102170084	nuclear FMR1 interacting protein 2
NFIL3	102173846	nuclear factor, interleukin 3 regulated
NFE2L2	102176737	nuclear factor, erythroid 2 like 2
NFAT5	102173116	nuclear factor of activated T cells 5
NFATC3	102180958	nuclear factor of activated T cells 3
NFIX	102169276	nuclear factor I X
NFIB	102190412	nuclear factor I B
NFIA	102189452	nuclear factor I A
LOC102181259	102181259	nuclear envelope pore membrane protein POM 121C
NEMP2	102180434	nuclear envelope integral membrane protein 2
NCBP2	102177473	nuclear cap binding protein subunit 2
NCBP1	102185565	nuclear cap binding protein subunit 1
NTHL1	102170376	nth like DNA glycosylase 1
NTMT1	102172454	N-terminal Xaa-Pro-Lys N-methyltransferase 1
NECAB3	102172735	N-terminal EF-hand calcium binding protein 3
NAPA	102172186	NSF attachment protein alpha
NSMCE2	102186780	NSE2 (MMS21) homolog, SMC5-SMC6 complex SUMO ligase
NSMCE1	100861336	NSE1 homolog, SMC5-SMC6 complex component
NRDE2	102190524	NRDE-2, necessary for RNA interference, domain containing
NPLOC4	102182168	NPL4 homolog, ubiquitin recognition factor
NPC2	102190044	NPC intracellular cholesterol transporter 2
NLE1	102185498	notchless homolog 1
NOTCH3	102189202	notch receptor 3
NOTCH1	102172636	notch receptor 1
NOP9	102177721	NOP9 nucleolar protein
NOP58	102174252	NOP58 ribonucleoprotein
GLTSCR2	102173327	NOP53 ribosome biogenesis factor
NSUN5	102180990	NOP2/Sun RNA methyltransferase 5
NSUN2	102180428	NOP2/Sun RNA methyltransferase 2
NOP14	102183779	NOP14 nucleolar protein
NOP10	102190324	NOP10 ribonucleoprotein
NCAPH2	102189474	non-SMC condensin II complex subunit H2
NCMAP	102176181	non-compact myelin associated protein
NOC2L	102171807	NOC2 like nucleolar associated transcriptional repressor
NMRAL1	102184491	NmrA like redox sensor 1
MPG	102185136	N-methylpurine DNA glycosylase
NME3	102190038	NME/NM23 nucleoside diphosphate kinase 3
NME1	102176263	NME/NM23 nucleoside diphosphate kinase 1
LOC102183941	102183941	NKG2-D type II integral membrane protein
LOC102185735	102185735	NKG2D ligand 3
LOC102170874	102170874	NKG2D ligand 3
LOC108636739	108636739	NKG2D ligand 1-like
LOC102177708	102177708	NKG2D ligand 1
LOC102182856	102182856	NKG2-A/NKG2-B type II integral membrane protein
NIT2	102178306	nitrilase family member 2
NOSIP	102171270	nitric oxide synthase interacting protein
NISCH	106503440	nischarin
NIPSNAP1	102190808	nipsnap homolog 1
NIPBL	102171102	NIPBL cohesin loading factor
NIPA1	102186911	NIPA magnesium transporter 1
NEK8	102169047	NIMA related kinase 8
NEK3	102191249	NIMA related kinase 3
NEK2	102187516	NIMA related kinase 2
NAPRT	102184920	nicotinate phosphoribosyltransferase
NBN	102168649	nibrin
FAM129B	102187601	niban apoptosis regulator 2
NHP2	102191233	NHP2 ribonucleoprotein
NIF3L1	100861375	NGG1 interacting factor 3 like 1
NAB2	102181003	NGFI-A binding protein 2
NFU1	102186876	NFU1 iron-sulfur cluster scaffold
NFKBIL1	100861323	NFKB inhibitor like 1
NKIRAS2	102183542	NFKB inhibitor interacting Ras like 2
NKAP	102179360	NFKB activating protein
NEXN	102175641	nexilin F-actin binding protein
LOC102183481	102183481	neutral ceramidase
LOC108634739	108634739	neurturin
NTRK2	102180223	neurotrophic receptor tyrosine kinase 2
NNAT	102183158	neuronatin
NREP	102185569	neuronal regeneration related protein
NGB	102177345	neuroglobin
NF2	102186619	neurofibromin 2
NET1	102175776	neuroepithelial cell transforming 1
LOC102168874	102168874	neuroblastoma suppressor of tumorigenicity 1
NBEAL2	102183647	neurobeachin like 2
NRSN1	102170285	neurensin 1
NRG4	102184950	neuregulin 4
NEU3	102187969	neuraminidase 3
NEU2	102188734	neuraminidase 2
NEURL4	102189709	neuralized E3 ubiquitin protein ligase 4
NPDC1	106502682	neural proliferation, differentiation and control 1
NCAM1	102177818	neural cell adhesion molecule 1
NGRN	102169519	neugrin, neurite outgrowth associated
NTN1	102173037	netrin 1
NPNT	102172699	nephronectin
LOC102170698	102170698	nephrocan
NLK	102190163	nemo like kinase
NELFE	102175538	negative elongation factor complex member E
NELFB	102185459	negative elongation factor complex member B
NEDD8	102188139	NEDD8 ubiquitin like modifier
NEDD4	102185187	NEDD4 E3 ubiquitin protein ligase
N4BP3	102189666	NEDD4 binding protein 3
NEDD1	102187301	NEDD1 gamma-tubulin ring complex targeting factor
NECTIN4	102171560	nectin cell adhesion molecule 4
NECTIN3	102173039	nectin cell adhesion molecule 3
NECTIN1	102186231	nectin cell adhesion molecule 1
NECAP2	102178961	NECAP endocytosis associated 2
NEB	102180806	nebulin
NEBL	106501793	nebulette
NDUFA4	100861284	NDUFA4 mitochondrial complex associated
NDRG3	102178920	NDRG family member 3
NDC1	102179725	NDC1 transmembrane nucleoporin
NCK1	102189995	NCK adaptor protein 1
LOC102190935	102190935	natural resistance-associated macrophage protein 2-like
LOC108636059	108636059	natural killer cells antigen CD94-like
LOC102183401	102183401	natural killer cells antigen CD94
NKTR	102170275	natural killer cell triggering receptor
NACA	102185811	nascent polypeptide associated complex subunit alpha
NOXA1	102173284	NADPH oxidase activator 1
NDOR1	102180401	NADPH dependent diflavin oxidoreductase 1
NDUFS6	102181207	NADH:ubiquinone oxidoreductase subunit S6
NDUFS5	102170016	NADH:ubiquinone oxidoreductase subunit S5
NDUFS4	102170635	NADH:ubiquinone oxidoreductase subunit S4
NDUFC2	102182202	NADH:ubiquinone oxidoreductase subunit C2
NDUFC1	102186141	NADH:ubiquinone oxidoreductase subunit C1
NDUFB9	102188420	NADH:ubiquinone oxidoreductase subunit B9
NDUFB8	100861349	NADH:ubiquinone oxidoreductase subunit B8
NDUFB7	102171860	NADH:ubiquinone oxidoreductase subunit B7
NDUFB5	102189432	NADH:ubiquinone oxidoreductase subunit B5
NDUFB4	102177927	NADH:ubiquinone oxidoreductase subunit B4
NDUFB3	102168216	NADH:ubiquinone oxidoreductase subunit B3
NDUFB11	102188663	NADH:ubiquinone oxidoreductase subunit B11
NDUFB10	102168407	NADH:ubiquinone oxidoreductase subunit B10
NDUFB1	102189802	NADH:ubiquinone oxidoreductase subunit B1
NDUFA9	102179361	NADH:ubiquinone oxidoreductase subunit A9
NDUFA8	102168736	NADH:ubiquinone oxidoreductase subunit A8
NDUFA7	102176032	NADH:ubiquinone oxidoreductase subunit A7
NDUFA6	102171224	NADH:ubiquinone oxidoreductase subunit A6
NDUFA2	102177332	NADH:ubiquinone oxidoreductase subunit A2
NDUFA13	102187118	NADH:ubiquinone oxidoreductase subunit A13
NDUFA11	102181026	NADH:ubiquinone oxidoreductase subunit A11
NDUFA10	102181922	NADH:ubiquinone oxidoreductase subunit A10
NDUFA1	102177419	NADH:ubiquinone oxidoreductase subunit A1
NDUFV2	102176841	NADH:ubiquinone oxidoreductase core subunit V2
NDUFV1	102184322	NADH:ubiquinone oxidoreductase core subunit V1
NDUFS8	102185248	NADH:ubiquinone oxidoreductase core subunit S8
NDUFS7	100860782	NADH:ubiquinone oxidoreductase core subunit S7
NDUFAF8	108638191	NADH:ubiquinone oxidoreductase complex assembly factor 8
NDUFAF5	102186133	NADH:ubiquinone oxidoreductase complex assembly factor 5
NDUFAF2	102181722	NADH:ubiquinone oxidoreductase complex assembly factor 2
NDUFAF1	102183245	NADH:ubiquinone oxidoreductase complex assembly factor 1
ND6	1485867	NADH dehydrogenase subunit 6
ND5	1485866	NADH dehydrogenase subunit 5
ND4	1485865	NADH dehydrogenase subunit 4
ND3	1485863	NADH dehydrogenase subunit 3
ND2	1485857	NADH dehydrogenase subunit 2
ND1	1485856	NADH dehydrogenase subunit 1
NAXD	102171618	NAD(P)HX dehydratase
NADK	102187340	NAD kinase
NATD1	102185501	N-acetyltransferase domain containing 1
NAT9	102174595	N-acetyltransferase 9 (putative)
NANS	102171423	N-acetylneuraminate synthase
LOC100861326	100861326	N-acetyllactosaminide beta-1,6-N-acetylglucosaminyl-transferase
GNPTAB	102186936	N-acetylglucosamine-1-phosphate transferase subunits alpha and beta
GNPTG	102190923	N-acetylglucosamine-1-phosphate transferase subunit gamma
NAGK	102187774	N-acetylglucosamine kinase
NAALADL2	102170637	N-acetylated alpha-linked acidic dipeptidase like 2
N6AMT1	102186050	N-6 adenine-specific DNA methyltransferase 1
NAA38	102170457	N(alpha)-acetyltransferase 38, NatC auxiliary subunit
NAA35	102182503	N(alpha)-acetyltransferase 35, NatC auxiliary subunit
NAA15	102185855	N(alpha)-acetyltransferase 15, NatA auxiliary subunit
NAA10	102173381	N(alpha)-acetyltransferase 10, NatA catalytic subunit
MEAF6	102190096	MYST/Esa1 associated factor 6
MARCKS	108636721	myristoylated alanine rich protein kinase C substrate
[truncated: 2,661 more rows]
